# Supplementary material for: Computational analysis of translational readthrough proteins in Drosophila and yeast reveals parallels to alternative splicing
Source: Sci Rep. 2016 Aug 26;6:32142. doi: 10.1038/srep32142 (PMC4999894; doi:10.1038/srep32142)
Supplement: Supplementary Dataset 3 [file srep32142-s4.xls]

## Sheet: Sheet1
Table S3: ELMs detected within the extension regions of D. melanogaster TR candidate proteins.
Gene and transcript Ids	extension start	extension end	ELM motif name	motif start	motif end	motif sequence	overlap with IUPred disorder (>0.4; Y/N)	overlap with Anchor binding sites (Y/N)
FBgn0000015_FBtr0083383_extended	272	286	MOD_GlcNHglycan	276	279	...SSAG...	Y	Y
FBgn0000015_FBtr0083383_extended	272	286	MOD_NEK2_1	273	278	...LDNSSA...	Y	Y
FBgn0000015_FBtr0083383_extended	272	286	MOD_N-GLC_1	274	279	...DNSSAG...	Y	Y
FBgn0000036_FBtr0084619_extended	569	597	DEG_MDM2_1	573	580	...FAAGWWNL...	N	N
FBgn0000036_FBtr0084619_extended	569	597	DOC_CYCLIN_1	569	573	...RPLGF...	N	N
FBgn0000036_FBtr0084619_extended	569	597	DOC_CYCLIN_1	586	589	...RTLF...	N	N
FBgn0000036_FBtr0084619_extended	569	597	DOC_PP1	567	574	...LXRPLGFA...	N	N
FBgn0000036_FBtr0084619_extended	569	597	LIG_SUMO_SBM_1	580	584	...LIISS...	N	N
FBgn0000036_FBtr0084619_extended	569	597	MOD_CK1_1	563	569	...SENTLXR...	N	N
FBgn0000036_FBtr0084619_extended	569	597	MOD_CK1_1	584	590	...SLRTLFA...	N	N
FBgn0000036_FBtr0084619_extended	569	597	MOD_GSK3_1	580	587	...LIISSLRT...	N	N
FBgn0000036_FBtr0084619_extended	569	597	MOD_NEK2_1	580	585	...LIISSL...	N	N
FBgn0000036_FBtr0084619_extended	569	597	MOD_PLK	563	569	...SENTLXR...	N	N
FBgn0000054_FBtr0086113_extended	264	283	DEG_APCC_DBOX_1	269	277	...HRQLLQLLQ...	N	N
FBgn0000054_FBtr0086113_extended	264	283	DOC_CYCLIN_1	270	273	...RQLL...	N	N
FBgn0000054_FBtr0086113_extended	264	283	LIG_Clathr_ClatBox_1	275	279	...LLQLE...	N	N
FBgn0000054_FBtr0086113_extended	264	283	LIG_NRBOX	271	277	...QLLQLLQ...	N	N
FBgn0000054_FBtr0086113_extended	264	283	LIG_SUMO_SBM_1	275	280	...LLQLES...	N	N
FBgn0000054_FBtr0086113_extended	264	283	MOD_GlcNHglycan	264	267	...LSGG...	N	N
FBgn0000173_FBtr0073855_extended	153	195	CLV_MEL_PAP_1	167	173	...LYRRFSR...	N	N
FBgn0000173_FBtr0073855_extended	153	195	CLV_NDR_NDR_1	157	159	...RRK...	N	N
FBgn0000173_FBtr0073855_extended	153	195	CLV_NDR_NDR_1	160	162	...VRK...	Y	N
FBgn0000173_FBtr0073855_extended	153	195	CLV_NDR_NDR_1	169	171	...RRF...	N	N
FBgn0000173_FBtr0073855_extended	153	195	CLV_NDR_NDR_1	172	174	...SRK...	N	N
FBgn0000173_FBtr0073855_extended	153	195	CLV_NDR_NDR_1	192	194	...TRK...	Y	N
FBgn0000173_FBtr0073855_extended	153	195	DOC_CYCLIN_1	165	168	...RQLY...	N	N
FBgn0000173_FBtr0073855_extended	153	195	DOC_WW_Pin1_4	150	155	...EDXTPE...	Y	N
FBgn0000173_FBtr0073855_extended	153	195	LIG_Actin_WH2_2	176	192	...VRDMNGRVGKLNTLKAT...	Y	N
FBgn0000173_FBtr0073855_extended	153	195	LIG_FHA_1	151	157	...DXTPEVR...	Y	N
FBgn0000173_FBtr0073855_extended	153	195	LIG_Integrin_isoDGR_1	180	182	...NGR...	N	N
FBgn0000173_FBtr0073855_extended	153	195	MOD_GSK3_1	185	192	...KLNTLKAT...	Y	N
FBgn0000173_FBtr0073855_extended	153	195	MOD_NEK2_1	189	194	...LKATRK...	Y	N
FBgn0000173_FBtr0073855_extended	153	195	MOD_PKA_1	169	175	...RRFSRKW...	N	N
FBgn0000173_FBtr0073855_extended	153	195	MOD_PKA_2	169	175	...RRFSRKW...	N	N
FBgn0000173_FBtr0073855_extended	153	195	MOD_ProDKin_1	150	156	...EDXTPEV...	Y	N
FBgn0000173_FBtr0073855_extended	153	195	TRG_ENDOCYTIC_2	168	171	...YRRF...	N	N
FBgn0000173_FBtr0073855_extended	153	195	TRG_ER_diArg_1	156	158	...VRR...	Y	N
FBgn0000173_FBtr0073855_extended	153	195	TRG_ER_diArg_1	160	163	...VRKR...	Y	N
FBgn0000173_FBtr0073855_extended	153	195	TRG_ER_diArg_1	161	164	...RKRI...	N	N
FBgn0000173_FBtr0073855_extended	153	195	TRG_ER_diArg_1	168	170	...YRR...	N	N
FBgn0000173_FBtr0073855_extended	153	195	TRG_ER_diArg_1	169	171	...RRF...	N	N
FBgn0000173_FBtr0073855_extended	153	195	TRG_NLS_MonoExtC_3	157	162	...RRKVRK...	Y	N
FBgn0000173_FBtr0073855_extended	153	195	TRG_NLS_MonoExtC_3	160	165	...VRKRIR...	Y	N
FBgn0000173_FBtr0073855_extended	153	195	TRG_NLS_MonoExtN_4	157	162	...RRKVRK...	Y	N
FBgn0000173_FBtr0073855_extended	153	195	TRG_NLS_MonoExtN_4	158	165	...RKVRKRIR...	Y	N
FBgn0000173_FBtr0073855_extended	153	195	TRG_NLS_MonoExtN_4	159	166	...KVRKRIRQ...	Y	N
FBgn0000179_FBtr0308915_extended	972	1021	LIG_PDZ_Class_2	1016	1021	...DLDVDV...	Y	Y
FBgn0000179_FBtr0308915_extended	972	1021	LIG_SUMO_SBM_1	1012	1016	...VIDLD...	Y	Y
FBgn0000179_FBtr0308915_extended	972	1021	LIG_SUMO_SBM_2	1010	1015	...SSVIDL...	Y	Y
FBgn0000179_FBtr0308915_extended	972	1021	MOD_CK2_1	975	981	...DGRSDCE...	Y	Y
FBgn0000179_FBtr0308915_extended	972	1021	MOD_PKA_2	1008	1014	...DRSSVID...	Y	Y
FBgn0000180_FBtr0079929_extended	698	737	DOC_CKS1_1	705	710	...VTTPPP...	Y	Y
FBgn0000180_FBtr0079929_extended	698	737	DOC_PP1	696	703	...NXKRLSWG...	Y	Y
FBgn0000180_FBtr0079929_extended	698	737	DOC_USP7_1	731	735	...AKQSS...	Y	Y
FBgn0000180_FBtr0079929_extended	698	737	DOC_WW_Pin1_4	704	709	...PVTTPP...	Y	Y
FBgn0000180_FBtr0079929_extended	698	737	LIG_BRCT_BRCA1_1	733	737	...QSSLF...	N	Y
FBgn0000180_FBtr0079929_extended	698	737	LIG_FHA_1	720	726	...GGTMTLH...	Y	Y
FBgn0000180_FBtr0079929_extended	698	737	LIG_PDZ_Class_1	732	737	...KQSSLF...	N	Y
FBgn0000180_FBtr0079929_extended	698	737	LIG_SH3_3	702	708	...WGPVTTP...	Y	Y
FBgn0000180_FBtr0079929_extended	698	737	MOD_NEK2_2	721	726	...GTMTLH...	Y	Y
FBgn0000180_FBtr0079929_extended	698	737	MOD_PKA_1	698	704	...KRLSWGP...	Y	Y
FBgn0000180_FBtr0079929_extended	698	737	MOD_PKA_2	698	704	...KRLSWGP...	Y	Y
FBgn0000180_FBtr0079929_extended	698	737	MOD_PKA_2	726	732	...HRCSLAK...	Y	Y
FBgn0000180_FBtr0079929_extended	698	737	MOD_ProDKin_1	704	710	...PVTTPPP...	Y	Y
FBgn0000183_FBtr0081002_extended	784	802	CLV_NDR_NDR_1	789	791	...QRK...	N	N
FBgn0000183_FBtr0081002_extended	784	802	DEG_APCC_DBOX_1	789	797	...QRKLLALVY...	N	N
FBgn0000183_FBtr0081002_extended	784	802	DOC_CYCLIN_1	790	793	...RKLL...	N	N
FBgn0000183_FBtr0081002_extended	784	802	DOC_CYCLIN_1	791	795	...KLLAL...	N	N
FBgn0000183_FBtr0081002_extended	784	802	LIG_PDZ_Class_2	797	802	...YTLLKL...	N	N
FBgn0000183_FBtr0081002_extended	784	802	LIG_SH2_STAT5	797	800	...YTLL...	N	N
FBgn0000183_FBtr0081002_extended	784	802	LIG_SUMO_SBM_2	798	802	...TLLKL...	N	N
FBgn0000183_FBtr0081002_extended	784	802	MOD_NEK2_1	795	800	...LVYTLL...	N	N
FBgn0000183_FBtr0081002_extended	784	802	TRG_ENDOCYTIC_2	797	800	...YTLL...	N	N
FBgn0000212_FBtr0075523_extended	1636	1654	MOD_CK2_1	1644	1650	...RGSSDVE...	Y	Y
FBgn0000212_FBtr0075523_extended	1636	1654	MOD_PKA_1	1643	1649	...KRGSSDV...	Y	Y
FBgn0000212_FBtr0075523_extended	1636	1654	MOD_PKA_2	1643	1649	...KRGSSDV...	Y	Y
FBgn0000251_FBtr0081413_extended	429	487	LIG_PDZ_Class_3	482	487	...LALDLA...	N	Y
FBgn0000251_FBtr0081413_extended	429	487	LIG_SH3_1	443	449	...YMEPHHP...	Y	N
FBgn0000251_FBtr0081413_extended	429	487	LIG_SH3_3	443	449	...YMEPHHP...	Y	N
FBgn0000251_FBtr0081413_extended	429	487	MOD_CK1_1	437	443	...SGDSNNY...	Y	N
FBgn0000251_FBtr0081413_extended	429	487	MOD_GlcNHglycan	436	439	...ASGD...	Y	N
FBgn0000251_FBtr0081413_extended	429	487	MOD_GlcNHglycan	477	480	...FSAP...	N	Y
FBgn0000251_FBtr0081413_extended	429	487	MOD_PLK	473	479	...CDVSFSA...	Y	Y
FBgn0000253_FBtr0304963_extended	151	185	LIG_FHA_1	165	171	...MLTKTVA...	N	N
FBgn0000253_FBtr0304963_extended	151	185	LIG_FHA_1	167	173	...TKTVAVR...	N	N
FBgn0000253_FBtr0304963_extended	151	185	LIG_SH2_STAT3	182	185	...YGPQ...	N	N
FBgn0000253_FBtr0304963_extended	151	185	LIG_SH2_STAT5	161	164	...YFFK...	N	N
FBgn0000253_FBtr0304963_extended	151	185	LIG_WRPW_2	157	160	...FKPF...	N	N
FBgn0000253_FBtr0304963_extended	151	185	MOD_CK1_1	148	154	...SKXSVKL...	N	N
FBgn0000253_FBtr0304963_extended	151	185	MOD_GSK3_1	144	151	...TMMTSKXS...	N	N
FBgn0000253_FBtr0304963_extended	151	185	MOD_NEK2_1	166	171	...LTKTVA...	N	N
FBgn0000257_FBtr0074727_extended	619	639	CLV_NDR_NDR_1	620	622	...RRL...	N	N
FBgn0000257_FBtr0074727_extended	619	639	MOD_CK1_1	613	619	...SLMSSXG...	N	N
FBgn0000257_FBtr0074727_extended	619	639	MOD_CK2_1	620	626	...RRLSRLE...	N	N
FBgn0000257_FBtr0074727_extended	619	639	MOD_Cter_Amidation	618	621	...XGRR...	N	N
FBgn0000257_FBtr0074727_extended	619	639	MOD_NEK2_1	614	619	...LMSSXG...	N	N
FBgn0000257_FBtr0074727_extended	619	639	MOD_PKA_1	620	626	...RRLSRLE...	N	N
FBgn0000257_FBtr0074727_extended	619	639	MOD_PKA_2	620	626	...RRLSRLE...	N	N
FBgn0000257_FBtr0074727_extended	619	639	MOD_PKA_2	628	634	...YRLSNAH...	N	N
FBgn0000257_FBtr0074727_extended	619	639	TRG_ER_diArg_1	620	622	...RRL...	N	N
FBgn0000286_FBtr0304887_extended	484	537	DOC_CYCLIN_1	490	494	...RQLPV...	Y	Y
FBgn0000286_FBtr0304887_extended	484	537	DOC_USP7_1	507	511	...PNPSG...	Y	N
FBgn0000286_FBtr0304887_extended	484	537	DOC_USP7_1	533	537	...AAASA...	Y	Y
FBgn0000286_FBtr0304887_extended	484	537	LIG_FHA_2	520	526	...ADTDTDP...	Y	Y
FBgn0000286_FBtr0304887_extended	484	537	LIG_SH3_3	491	497	...QLPVPAP...	Y	Y
FBgn0000286_FBtr0304887_extended	484	537	LIG_SH3_3	494	500	...VPAPAAP...	Y	Y
FBgn0000286_FBtr0304887_extended	484	537	LIG_SH3_3	497	503	...PAAPPPP...	Y	Y
FBgn0000286_FBtr0304887_extended	484	537	LIG_SH3_3	500	506	...PPPPTHP...	Y	N
FBgn0000286_FBtr0304887_extended	484	537	LIG_SH3_3	503	509	...PTHPPNP...	Y	N
FBgn0000286_FBtr0304887_extended	484	537	LIG_SH3_3	506	512	...PPNPSGP...	Y	N
FBgn0000286_FBtr0304887_extended	484	537	LIG_SH3_3	509	515	...PSGPGAP...	Y	N
FBgn0000286_FBtr0304887_extended	484	537	LIG_SH3_3	523	529	...DTDPKKP...	Y	Y
FBgn0000286_FBtr0304887_extended	484	537	MOD_CK1_1	519	525	...SADTDTD...	Y	Y
FBgn0000286_FBtr0304887_extended	484	537	MOD_GlcNHglycan	509	512	...PSGP...	Y	N
FBgn0000286_FBtr0304887_extended	484	537	MOD_GlcNHglycan	518	521	...LSAD...	Y	Y
FBgn0000286_FBtr0304887_extended	484	537	MOD_GlcNHglycan	529	532	...PSAA...	Y	Y
FBgn0000286_FBtr0304887_extended	484	537	MOD_PKA_1	527	533	...KKPSAAA...	Y	Y
FBgn0000313_FBtr0085778_extended	1317	1341	LIG_14-3-3_3	1323	1328	...KTSTDF...	N	N
FBgn0000313_FBtr0085778_extended	1317	1341	LIG_BRCT_BRCA1_1	1324	1328	...TSTDF...	N	N
FBgn0000313_FBtr0085778_extended	1317	1341	LIG_FHA_2	1322	1328	...YKTSTDF...	N	N
FBgn0000313_FBtr0085778_extended	1317	1341	LIG_FHA_2	1328	1334	...FYTILEQ...	N	N
FBgn0000313_FBtr0085778_extended	1317	1341	LIG_SH2_STAT3	1336	1339	...YGRQ...	N	N
FBgn0000313_FBtr0085778_extended	1317	1341	LIG_SH2_STAT5	1329	1332	...YTIL...	N	N
FBgn0000313_FBtr0085778_extended	1317	1341	MOD_CK2_1	1327	1333	...DFYTILE...	N	N
FBgn0000313_FBtr0085778_extended	1317	1341	MOD_GSK3_1	1318	1325	...LHFTYKTS...	N	N
FBgn0000313_FBtr0085778_extended	1317	1341	MOD_GSK3_1	1323	1330	...KTSTDFYT...	N	N
FBgn0000313_FBtr0085778_extended	1317	1341	MOD_NEK2_1	1318	1323	...LHFTYK...	N	N
FBgn0000313_FBtr0085778_extended	1317	1341	TRG_ENDOCYTIC_2	1329	1332	...YTIL...	N	N
FBgn0000319_FBtr0074182_extended	1680	1691	LIG_SH2_STAT5	1677	1680	...YLXD...	N	Y
FBgn0000319_FBtr0074182_extended	1680	1691	MOD_NEK2_1	1685	1690	...MRSSKQ...	Y	N
FBgn0000319_FBtr0074182_extended	1680	1691	MOD_PKA_2	1685	1691	...MRSSKQL...	Y	N
FBgn0000448_FBtr0306345_extended	489	529	LIG_FHA_2	485	491	...DLTXQEQ...	Y	N
FBgn0000448_FBtr0306345_extended	489	529	LIG_FHA_2	495	501	...LETTADD...	Y	N
FBgn0000448_FBtr0306345_extended	489	529	LIG_FHA_2	496	502	...ETTADDV...	Y	N
FBgn0000448_FBtr0306345_extended	489	529	LIG_SH3_3	509	515	...AGCVLPP...	Y	Y
FBgn0000448_FBtr0306345_extended	489	529	LIG_SH3_3	512	518	...VLPPVAP...	Y	Y
FBgn0000448_FBtr0306345_extended	489	529	LIG_SH3_3	513	519	...LPPVAPP...	Y	Y
FBgn0000448_FBtr0306345_extended	489	529	LIG_TRAF2_1	487	490	...TXQE...	Y	N
FBgn0000448_FBtr0306345_extended	489	529	MOD_CK2_1	484	490	...QDLTXQE...	Y	N
FBgn0000448_FBtr0306345_extended	489	529	MOD_NEK2_1	494	499	...FLETTA...	Y	N
FBgn0000448_FBtr0306345_extended	489	529	MOD_PLK	495	501	...LETTADD...	Y	N
FBgn0000463_FBtr0083740_extended	835	867	CLV_NDR_NDR_1	858	860	...QRK...	Y	Y
FBgn0000463_FBtr0083740_extended	835	867	DOC_MAPK_1	859	865	...RKDWVGF...	Y	Y
FBgn0000463_FBtr0083740_extended	835	867	DOC_USP7_1	842	846	...PGKSG...	Y	N
FBgn0000463_FBtr0083740_extended	835	867	MOD_GlcNHglycan	837	840	...KSGR...	Y	N
FBgn0000463_FBtr0083740_extended	835	867	MOD_GlcNHglycan	844	847	...KSGE...	Y	N
FBgn0000463_FBtr0083740_extended	835	867	MOD_NEK2_1	835	840	...LQKSGR...	Y	N
FBgn0000463_FBtr0083740_extended	835	867	MOD_PIKK_1	854	860	...TAHTQRK...	Y	Y
FBgn0000463_FBtr0083740_extended	835	867	MOD_PLK	851	857	...EELTAHT...	Y	N
FBgn0000504_FBtr0081759_extended	551	572	LIG_SH2_GRB2	552	555	...YRNV...	Y	Y
FBgn0000504_FBtr0081759_extended	551	572	LIG_SUMO_SBM_1	567	571	...VLFVD...	N	Y
FBgn0000504_FBtr0081759_extended	551	572	TRG_ENDOCYTIC_2	552	555	...YRNV...	Y	Y
FBgn0000565_FBtr0075554_extended	244	257	CLV_NDR_NDR_1	253	255	...RRS...	N	N
FBgn0000565_FBtr0075554_extended	244	257	LIG_SH2_STAT5	241	244	...YCXH...	N	N
FBgn0000568_FBtr0075150_extended	1357	1391	CLV_NDR_NDR_1	1366	1368	...RRS...	Y	N
FBgn0000568_FBtr0075150_extended	1357	1391	DOC_PP1	1382	1388	...GSRITWS...	Y	Y
FBgn0000568_FBtr0075150_extended	1357	1391	MOD_CK1_1	1383	1389	...SRITWSG...	Y	Y
FBgn0000568_FBtr0075150_extended	1357	1391	MOD_GlcNHglycan	1367	1370	...RSGR...	Y	N
FBgn0000568_FBtr0075150_extended	1357	1391	MOD_GlcNHglycan	1387	1390	...WSGG...	Y	Y
FBgn0000568_FBtr0075150_extended	1357	1391	MOD_GSK3_1	1376	1383	...WQFSEAGS...	Y	Y
FBgn0000568_FBtr0075150_extended	1357	1391	MOD_PKA_2	1365	1371	...TRRSGRD...	Y	N
FBgn0000568_FBtr0075150_extended	1357	1391	MOD_PKA_2	1383	1389	...SRITWSG...	Y	Y
FBgn0000568_FBtr0075150_extended	1357	1391	TRG_PEX_1	1374	1378	...WEWQF...	Y	Y
FBgn0000581_FBtr0088140_extended	2025	2033	DOC_ANK_TNKS_1	2022	2029	...NRXDADGS...	Y	N
FBgn0000581_FBtr0088140_extended	2025	2033	DOC_USP7_1	2026	2030	...ADGSG...	Y	N
FBgn0000581_FBtr0088140_extended	2025	2033	LIG_BIR_III_4	2025	2029	...DADGS...	Y	N
FBgn0000581_FBtr0088140_extended	2025	2033	MOD_GlcNHglycan	2027	2031	...DGSGS...	Y	N
FBgn0000581_FBtr0088140_extended	2025	2033	MOD_GSK3_1	2026	2033	...ADGSGSNS...	Y	N
FBgn0000964_FBtr0301669_extended	513	555	DOC_CYCLIN_1	513	517	...RQLAV...	Y	Y
FBgn0000964_FBtr0301669_extended	513	555	DOC_USP7_1	516	520	...AVASG...	Y	Y
FBgn0000964_FBtr0301669_extended	513	555	DOC_USP7_1	518	522	...ASGSS...	Y	Y
FBgn0000964_FBtr0301669_extended	513	555	DOC_USP7_1	523	527	...ASSSS...	Y	Y
FBgn0000964_FBtr0301669_extended	513	555	LIG_SH2_STAT5	510	513	...YLXR...	Y	Y
FBgn0000964_FBtr0301669_extended	513	555	MOD_CK1_1	519	525	...SGSSASS...	Y	Y
FBgn0000964_FBtr0301669_extended	513	555	MOD_CK1_1	521	527	...SSASSSS...	Y	Y
FBgn0000964_FBtr0301669_extended	513	555	MOD_CK1_1	522	528	...SASSSSS...	Y	Y
FBgn0000964_FBtr0301669_extended	513	555	MOD_CK1_1	524	530	...SSSSSSQ...	Y	N
FBgn0000964_FBtr0301669_extended	513	555	MOD_CK1_1	525	531	...SSSSSQQ...	Y	N
FBgn0000964_FBtr0301669_extended	513	555	MOD_CK1_1	526	532	...SSSSQQQ...	Y	N
FBgn0000964_FBtr0301669_extended	513	555	MOD_GlcNHglycan	518	521	...ASGS...	Y	Y
FBgn0000964_FBtr0301669_extended	513	555	MOD_GlcNHglycan	521	524	...SSAS...	Y	Y
FBgn0000964_FBtr0301669_extended	513	555	MOD_GSK3_1	518	525	...ASGSSASS...	Y	Y
FBgn0000964_FBtr0301669_extended	513	555	MOD_GSK3_1	519	526	...SGSSASSS...	Y	Y
FBgn0000964_FBtr0301669_extended	513	555	MOD_GSK3_1	521	528	...SSASSSSS...	Y	Y
FBgn0000964_FBtr0301669_extended	513	555	MOD_GSK3_1	522	529	...SASSSSSS...	Y	Y
FBgn0000964_FBtr0301669_extended	513	555	MOD_PIKK_1	526	532	...SSSSQQQ...	Y	N
FBgn0000996_FBtr0087387_extended	745	780	DOC_WW_Pin1_4	753	758	...GRGTPS...	Y	N
FBgn0000996_FBtr0087387_extended	745	780	LIG_SH2_STAT5	772	775	...YLSN...	N	N
FBgn0000996_FBtr0087387_extended	745	780	MOD_CK1_1	742	748	...SNXTGNT...	Y	N
FBgn0000996_FBtr0087387_extended	745	780	MOD_GSK3_1	773	780	...LSNSLAIT...	N	N
FBgn0000996_FBtr0087387_extended	745	780	MOD_NEK2_1	773	778	...LSNSLA...	N	N
FBgn0000996_FBtr0087387_extended	745	780	MOD_N-GLC_1	742	747	...SNXTGN...	Y	N
FBgn0000996_FBtr0087387_extended	745	780	MOD_PIKK_1	747	753	...NTETQPG...	Y	N
FBgn0000996_FBtr0087387_extended	745	780	MOD_ProDKin_1	753	759	...GRGTPSS...	Y	N
FBgn0001079_FBtr0074602_extended	807	822	CLV_NDR_NDR_1	815	817	...RRF...	N	N
FBgn0001079_FBtr0074602_extended	807	822	LIG_SH3_3	801	807	...TFFVTXP...	N	N
FBgn0001079_FBtr0074602_extended	807	822	MOD_NEK2_1	802	807	...FFVTXP...	N	N
FBgn0001079_FBtr0074602_extended	807	822	TRG_ER_diArg_1	814	816	...LRR...	N	N
FBgn0001079_FBtr0074602_extended	807	822	TRG_ER_diArg_1	815	817	...RRF...	N	N
FBgn0001085_FBtr0075743_extended	583	612	DEG_SCF_FBW7_2	595	601	...PLTPDPE...	Y	N
FBgn0001085_FBtr0075743_extended	583	612	DOC_CKS1_1	595	600	...PLTPDP...	Y	N
FBgn0001085_FBtr0075743_extended	583	612	DOC_USP7_1	603	607	...ANESY...	Y	Y
FBgn0001085_FBtr0075743_extended	583	612	DOC_WW_Pin1_4	591	596	...AKSTPL...	Y	N
FBgn0001085_FBtr0075743_extended	583	612	DOC_WW_Pin1_4	594	599	...TPLTPD...	Y	N
FBgn0001085_FBtr0075743_extended	583	612	LIG_SH2_STAT5	580	583	...YVXY...	Y	N
FBgn0001085_FBtr0075743_extended	583	612	LIG_SH2_STAT5	607	610	...YLEF...	Y	Y
FBgn0001085_FBtr0075743_extended	583	612	LIG_SH3_1	592	598	...KSTPLTP...	Y	N
FBgn0001085_FBtr0075743_extended	583	612	LIG_SH3_3	592	598	...KSTPLTP...	Y	N
FBgn0001085_FBtr0075743_extended	583	612	MOD_CK2_1	603	609	...ANESYLE...	Y	Y
FBgn0001085_FBtr0075743_extended	583	612	MOD_GSK3_1	590	597	...GAKSTPLT...	Y	N
FBgn0001085_FBtr0075743_extended	583	612	MOD_N-GLC_1	603	608	...ANESYL...	Y	Y
FBgn0001085_FBtr0075743_extended	583	612	MOD_ProDKin_1	591	597	...AKSTPLT...	Y	N
FBgn0001085_FBtr0075743_extended	583	612	MOD_ProDKin_1	594	600	...TPLTPDP...	Y	N
FBgn0001085_FBtr0075743_extended	583	612	TRG_ENDOCYTIC_2	607	610	...YLEF...	Y	Y
FBgn0001128_FBtr0079146_extended	362	374	LIG_SH3_3	360	366	...LXTVLHP...	Y	N
FBgn0001128_FBtr0079146_extended	362	374	MOD_PIKK_1	367	373	...NKISQCI...	N	N
FBgn0001138_FBtr0081808_extended	488	499	LIG_PTB_Apo_2	492	499	...NLNNNLFS...	Y	N
FBgn0001138_FBtr0081808_extended	488	499	LIG_SH2_STAT5	485	488	...YTXW...	Y	N
FBgn0001138_FBtr0081808_extended	488	499	MOD_GlcNHglycan	488	491	...WSGN...	N	N
FBgn0001291_FBtr0088410_extended	291	372	CLV_C14_Caspase3-7	354	358	...EESDN...	Y	Y
FBgn0001291_FBtr0088410_extended	291	372	DOC_USP7_2	322	328	...PLEFFSS...	Y	Y
FBgn0001291_FBtr0088410_extended	291	372	DOC_WW_Pin1_4	307	312	...ETETPS...	Y	Y
FBgn0001291_FBtr0088410_extended	291	372	LIG_FHA_1	329	335	...ASTGALE...	Y	Y
FBgn0001291_FBtr0088410_extended	291	372	LIG_FHA_2	345	351	...SLTNSEL...	Y	Y
FBgn0001291_FBtr0088410_extended	291	372	LIG_SH2_STAT5	365	368	...YILA...	Y	Y
FBgn0001291_FBtr0088410_extended	291	372	LIG_SH3_3	308	314	...TETPSNP...	Y	N
FBgn0001291_FBtr0088410_extended	291	372	LIG_SH3_3	311	317	...PSNPEDP...	Y	N
FBgn0001291_FBtr0088410_extended	291	372	LIG_SH3_3	314	320	...PEDPEQP...	Y	Y
FBgn0001291_FBtr0088410_extended	291	372	MOD_CK1_1	327	333	...SSASTGA...	Y	Y
FBgn0001291_FBtr0088410_extended	291	372	MOD_CK1_1	328	334	...SASTGAL...	Y	Y
FBgn0001291_FBtr0088410_extended	291	372	MOD_CK2_1	292	298	...LELSAGE...	Y	Y
FBgn0001291_FBtr0088410_extended	291	372	MOD_CK2_1	309	315	...ETPSNPE...	Y	N
FBgn0001291_FBtr0088410_extended	291	372	MOD_CK2_1	344	350	...ISLTNSE...	Y	Y
FBgn0001291_FBtr0088410_extended	291	372	MOD_CK2_1	353	359	...EEESDNE...	Y	Y
FBgn0001291_FBtr0088410_extended	291	372	MOD_GlcNHglycan	293	297	...ELSAG...	Y	Y
FBgn0001291_FBtr0088410_extended	291	372	MOD_GlcNHglycan	327	330	...SSAS...	Y	Y
FBgn0001291_FBtr0088410_extended	291	372	MOD_GlcNHglycan	337	341	...EGSAS...	Y	Y
FBgn0001291_FBtr0088410_extended	291	372	MOD_GSK3_1	305	312	...ALETETPS...	Y	Y
FBgn0001291_FBtr0088410_extended	291	372	MOD_GSK3_1	324	331	...EFFSSAST...	Y	Y
FBgn0001291_FBtr0088410_extended	291	372	MOD_GSK3_1	338	345	...GSASQDIS...	Y	Y
FBgn0001291_FBtr0088410_extended	291	372	MOD_GSK3_1	342	349	...QDISLTNS...	Y	Y
FBgn0001291_FBtr0088410_extended	291	372	MOD_NEK2_1	292	297	...LELSAG...	Y	Y
FBgn0001291_FBtr0088410_extended	291	372	MOD_NEK2_1	325	330	...FFSSAS...	Y	Y
FBgn0001291_FBtr0088410_extended	291	372	MOD_NEK2_1	336	341	...LEGSAS...	Y	Y
FBgn0001291_FBtr0088410_extended	291	372	MOD_PIKK_1	338	344	...GSASQDI...	Y	Y
FBgn0001291_FBtr0088410_extended	291	372	MOD_PLK	292	298	...LELSAGE...	Y	Y
FBgn0001291_FBtr0088410_extended	291	372	MOD_PLK	336	342	...LEGSASQ...	Y	Y
FBgn0001291_FBtr0088410_extended	291	372	MOD_PLK	342	348	...QDISLTN...	Y	Y
FBgn0001291_FBtr0088410_extended	291	372	MOD_ProDKin_1	307	313	...ETETPSN...	Y	Y
FBgn0001624_FBtr0073489_extended	977	1016	DOC_WW_Pin1_4	1011	1016	...QQKTPH...	Y	N
FBgn0001624_FBtr0073489_extended	977	1016	LIG_FHA_1	980	986	...TTTWTLP...	Y	N
FBgn0001624_FBtr0073489_extended	977	1016	LIG_WW_3	985	989	...LPPRV...	Y	Y
FBgn0001624_FBtr0073489_extended	977	1016	MOD_CK1_1	971	977	...SKESLXP...	Y	N
FBgn0001624_FBtr0073489_extended	977	1016	MOD_CK1_1	995	1001	...SRTTIGA...	Y	Y
FBgn0001624_FBtr0073489_extended	977	1016	MOD_GSK3_1	971	978	...SKESLXPT...	Y	N
FBgn0001624_FBtr0073489_extended	977	1016	MOD_GSK3_1	975	982	...LXPTATTT...	Y	N
FBgn0001624_FBtr0073489_extended	977	1016	MOD_GSK3_1	977	984	...PTATTTWT...	Y	N
FBgn0001624_FBtr0073489_extended	977	1016	MOD_GSK3_1	995	1002	...SRTTIGAT...	Y	Y
FBgn0001624_FBtr0073489_extended	977	1016	MOD_GSK3_1	999	1006	...IGATAAAT...	Y	Y
FBgn0001624_FBtr0073489_extended	977	1016	MOD_PKA_2	995	1001	...SRTTIGA...	Y	Y
FBgn0001624_FBtr0073489_extended	977	1016	MOD_PKB_1	990	998	...RCRPVSRTT...	Y	Y
FBgn0001624_FBtr0073489_extended	977	1016	TRG_ER_diArg_1	987	990	...PRVR...	Y	Y
FBgn0001624_FBtr0073489_extended	977	1016	TRG_ER_diArg_1	989	992	...VRCR...	Y	Y
FBgn0001624_FBtr0073489_extended	977	1016	TRG_ER_diArg_1	990	993	...RCRP...	Y	Y
FBgn0001961_FBtr0080569_extended	379	426	CLV_NDR_NDR_1	419	421	...VRK...	N	N
FBgn0001961_FBtr0080569_extended	379	426	DOC_CYCLIN_1	402	405	...KYLP...	N	N
FBgn0001961_FBtr0080569_extended	379	426	DOC_CYCLIN_1	410	414	...KSLFP...	N	N
FBgn0001961_FBtr0080569_extended	379	426	LIG_SH2_STAT5	389	392	...YCLL...	N	N
FBgn0001961_FBtr0080569_extended	379	426	LIG_SH2_STAT5	403	406	...YLPK...	N	N
FBgn0001961_FBtr0080569_extended	379	426	LIG_SH3_3	416	422	...FCTVRKP...	N	N
FBgn0001961_FBtr0080569_extended	379	426	MOD_NEK2_1	391	396	...LLASVL...	N	N
FBgn0001961_FBtr0080569_extended	379	426	MOD_NEK2_1	415	420	...LFCTVR...	N	N
FBgn0001961_FBtr0080569_extended	379	426	MOD_PKA_2	382	388	...ERTSVTC...	N	N
FBgn0001961_FBtr0080569_extended	379	426	TRG_ENDOCYTIC_2	389	392	...YCLL...	N	N
FBgn0002023_FBtr0081169_extended	522	555	DOC_CYCLIN_1	535	539	...RSLLL...	Y	Y
FBgn0002023_FBtr0081169_extended	522	555	DOC_USP7_1	550	554	...PHSSQ...	Y	N
FBgn0002023_FBtr0081169_extended	522	555	LIG_eIF4E_1	520	526	...YXYSNLL...	Y	Y
FBgn0002023_FBtr0081169_extended	522	555	LIG_PDZ_Class_1	550	555	...PHSSQL...	Y	N
FBgn0002023_FBtr0081169_extended	522	555	LIG_SH2_GRB2	522	525	...YSNL...	Y	Y
FBgn0002023_FBtr0081169_extended	522	555	LIG_SH2_STAT5	529	532	...YFEM...	N	Y
FBgn0002023_FBtr0081169_extended	522	555	LIG_SUMO_SBM_2	536	539	...SLLL...	Y	Y
FBgn0002023_FBtr0081169_extended	522	555	TRG_ENDOCYTIC_2	522	525	...YSNL...	Y	Y
FBgn0002023_FBtr0081169_extended	522	555	TRG_ENDOCYTIC_2	529	532	...YFEM...	N	Y
FBgn0002543_FBtr0077941_extended	1465	1519	DOC_CYCLIN_1	1501	1504	...RELL...	N	Y
FBgn0002543_FBtr0077941_extended	1465	1519	DOC_USP7_1	1468	1472	...PGSSL...	Y	Y
FBgn0002543_FBtr0077941_extended	1465	1519	LIG_14-3-3_3	1478	1483	...KSQSQS...	Y	N
FBgn0002543_FBtr0077941_extended	1465	1519	LIG_SH3_3	1462	1468	...NVXPLLP...	Y	Y
FBgn0002543_FBtr0077941_extended	1465	1519	MOD_GSK3_1	1468	1475	...PGSSLGQS...	Y	Y
FBgn0002543_FBtr0077941_extended	1465	1519	MOD_GSK3_1	1472	1479	...LGQSQSKS...	Y	Y
FBgn0002543_FBtr0077941_extended	1465	1519	MOD_GSK3_1	1474	1481	...QSQSKSQS...	Y	N
FBgn0002543_FBtr0077941_extended	1465	1519	MOD_GSK3_1	1476	1483	...QSKSQSQS...	Y	N
FBgn0002543_FBtr0077941_extended	1465	1519	MOD_GSK3_1	1478	1485	...KSQSQSQS...	Y	N
FBgn0002543_FBtr0077941_extended	1465	1519	MOD_GSK3_1	1480	1487	...QSQSQSQS...	Y	N
FBgn0002543_FBtr0077941_extended	1465	1519	MOD_GSK3_1	1484	1491	...QSQSDLQS...	Y	N
FBgn0002543_FBtr0077941_extended	1465	1519	MOD_NEK2_1	1472	1477	...LGQSQS...	Y	Y
FBgn0002543_FBtr0077941_extended	1465	1519	MOD_PIKK_1	1472	1478	...LGQSQSK...	Y	Y
FBgn0002543_FBtr0077941_extended	1465	1519	MOD_PIKK_1	1476	1482	...QSKSQSQ...	Y	N
FBgn0002543_FBtr0077941_extended	1465	1519	MOD_PIKK_1	1478	1484	...KSQSQSQ...	Y	N
FBgn0002543_FBtr0077941_extended	1465	1519	MOD_PIKK_1	1480	1486	...QSQSQSQ...	Y	N
FBgn0002543_FBtr0077941_extended	1465	1519	MOD_PIKK_1	1482	1488	...QSQSQSD...	Y	N
FBgn0002543_FBtr0077941_extended	1465	1519	MOD_PIKK_1	1488	1494	...DLQSQEQ...	Y	N
FBgn0002543_FBtr0077941_extended	1465	1519	TRG_PEX_1	1506	1510	...WCERF...	N	Y
FBgn0002780_FBtr0310268_extended	544	574	DOC_PP1	547	553	...TTRISFK...	N	N
FBgn0002780_FBtr0310268_extended	544	574	LIG_14-3-3_3	553	558	...KLRSTI...	N	N
FBgn0002780_FBtr0310268_extended	544	574	LIG_FHA_1	545	551	...LNTTRIS...	N	N
FBgn0002780_FBtr0310268_extended	544	574	LIG_FHA_1	560	566	...TATAPII...	N	N
FBgn0002780_FBtr0310268_extended	544	574	LIG_PDZ_Class_2	569	574	...NLMLWI...	N	N
FBgn0002780_FBtr0310268_extended	544	574	LIG_SH3_3	561	567	...ATAPIIP...	N	N
FBgn0002780_FBtr0310268_extended	544	574	MOD_GSK3_1	544	551	...NLNTTRIS...	N	N
FBgn0002780_FBtr0310268_extended	544	574	MOD_GSK3_1	553	560	...KLRSTINT...	N	N
FBgn0002780_FBtr0310268_extended	544	574	MOD_NEK2_1	545	550	...LNTTRI...	N	N
FBgn0002780_FBtr0310268_extended	544	574	MOD_NEK2_1	554	559	...LRSTIN...	N	N
FBgn0002780_FBtr0310268_extended	544	574	MOD_N-GLC_1	545	550	...LNTTRI...	N	N
FBgn0002780_FBtr0310268_extended	544	574	MOD_PKA_2	548	554	...TRISFKL...	N	N
FBgn0002780_FBtr0310268_extended	544	574	MOD_PKA_2	554	560	...LRSTINT...	N	N
FBgn0002780_FBtr0310268_extended	544	574	TRG_ENDOCYTIC_2	568	571	...YNLM...	N	N
FBgn0002787_FBtr0072290_extended	340	358	CLV_NDR_NDR_1	340	342	...ERK...	Y	N
FBgn0002787_FBtr0072290_extended	340	358	CLV_NDR_NDR_1	344	346	...KRK...	Y	N
FBgn0002787_FBtr0072290_extended	340	358	CLV_NDR_NDR_1	348	350	...RRK...	Y	N
FBgn0002787_FBtr0072290_extended	340	358	CLV_NDR_NDR_1	350	352	...KRK...	Y	N
FBgn0002787_FBtr0072290_extended	340	358	LIG_SH3_4	346	353	...KPRRKRKK...	Y	N
FBgn0002787_FBtr0072290_extended	340	358	TRG_ER_diArg_1	347	349	...PRR...	Y	N
FBgn0002787_FBtr0072290_extended	340	358	TRG_ER_diArg_1	348	351	...RRKR...	Y	N
FBgn0002787_FBtr0072290_extended	340	358	TRG_NLS_Bipartite_1	337	356	...RKXERKKKRKPRRKRKKQRA...	Y	N
FBgn0002787_FBtr0072290_extended	340	358	TRG_NLS_MonoCore_2	341	346	...RKKKRK...	Y	N
FBgn0002787_FBtr0072290_extended	340	358	TRG_NLS_MonoCore_2	342	347	...KKKRKP...	Y	N
FBgn0002787_FBtr0072290_extended	340	358	TRG_NLS_MonoCore_2	344	349	...KRKPRR...	Y	N
FBgn0002787_FBtr0072290_extended	340	358	TRG_NLS_MonoCore_2	348	353	...RRKRKK...	Y	N
FBgn0002787_FBtr0072290_extended	340	358	TRG_NLS_MonoCore_2	349	354	...RKRKKQ...	Y	N
FBgn0002787_FBtr0072290_extended	340	358	TRG_NLS_MonoExtC_3	341	346	...RKKKRK...	Y	N
FBgn0002787_FBtr0072290_extended	340	358	TRG_NLS_MonoExtC_3	342	347	...KKKRKP...	Y	N
FBgn0002787_FBtr0072290_extended	340	358	TRG_NLS_MonoExtC_3	343	348	...KKRKPR...	Y	N
FBgn0002787_FBtr0072290_extended	340	358	TRG_NLS_MonoExtC_3	344	349	...KRKPRR...	Y	N
FBgn0002787_FBtr0072290_extended	340	358	TRG_NLS_MonoExtC_3	348	353	...RRKRKK...	Y	N
FBgn0002787_FBtr0072290_extended	340	358	TRG_NLS_MonoExtC_3	350	355	...KRKKQR...	Y	N
FBgn0002787_FBtr0072290_extended	340	358	TRG_NLS_MonoExtN_4	341	348	...RKKKRKPR...	Y	N
FBgn0002787_FBtr0072290_extended	340	358	TRG_NLS_MonoExtN_4	342	349	...KKKRKPRR...	Y	N
FBgn0002787_FBtr0072290_extended	340	358	TRG_NLS_MonoExtN_4	346	353	...KPRRKRKK...	Y	N
FBgn0002787_FBtr0072290_extended	340	358	TRG_NLS_MonoExtN_4	347	354	...PRRKRKKQ...	Y	N
FBgn0002787_FBtr0072290_extended	340	358	TRG_NLS_MonoExtN_4	348	355	...RRKRKKQR...	Y	N
FBgn0002787_FBtr0072290_extended	340	358	TRG_NLS_MonoExtN_4	349	356	...RKRKKQRA...	Y	N
FBgn0002921_FBtr0089514_extended	1004	1092	DOC_CKS1_1	1002	1007	...YXTPTL...	Y	N
FBgn0002921_FBtr0089514_extended	1004	1092	DOC_CKS1_1	1028	1033	...PGTPAN...	Y	N
FBgn0002921_FBtr0089514_extended	1004	1092	DOC_WW_Pin1_4	1001	1006	...YYXTPT...	N	N
FBgn0002921_FBtr0089514_extended	1004	1092	DOC_WW_Pin1_4	1019	1024	...HECTPQ...	Y	N
FBgn0002921_FBtr0089514_extended	1004	1092	DOC_WW_Pin1_4	1027	1032	...QPGTPA...	Y	N
FBgn0002921_FBtr0089514_extended	1004	1092	LIG_14-3-3_3	1009	1014	...HSHTHS...	Y	N
FBgn0002921_FBtr0089514_extended	1004	1092	LIG_14-3-3_3	1058	1063	...HSNSNS...	Y	N
FBgn0002921_FBtr0089514_extended	1004	1092	LIG_eIF4E_1	1002	1008	...YXTPTLL...	Y	N
FBgn0002921_FBtr0089514_extended	1004	1092	LIG_FHA_1	1002	1008	...YXTPTLL...	Y	N
FBgn0002921_FBtr0089514_extended	1004	1092	LIG_PDZ_Class_2	1087	1092	...YFIFLI...	N	N
FBgn0002921_FBtr0089514_extended	1004	1092	LIG_SH2_STAT3	1047	1050	...YEPQ...	Y	N
FBgn0002921_FBtr0089514_extended	1004	1092	LIG_SH2_STAT5	1074	1077	...YVYN...	Y	N
FBgn0002921_FBtr0089514_extended	1004	1092	LIG_SH2_STAT5	1087	1090	...YFIF...	N	N
FBgn0002921_FBtr0089514_extended	1004	1092	LIG_SH3_2	1049	1054	...PQNPQK...	Y	N
FBgn0002921_FBtr0089514_extended	1004	1092	LIG_SH3_3	1025	1031	...QEQPGTP...	Y	N
FBgn0002921_FBtr0089514_extended	1004	1092	LIG_SH3_3	1043	1049	...NRNVYEP...	Y	Y
FBgn0002921_FBtr0089514_extended	1004	1092	LIG_SH3_3	1046	1052	...VYEPQNP...	Y	N
FBgn0002921_FBtr0089514_extended	1004	1092	LIG_TRAF2_1	1023	1026	...PQQE...	Y	N
FBgn0002921_FBtr0089514_extended	1004	1092	LIG_WRPW_2	1036	1039	...YKPW...	Y	Y
FBgn0002921_FBtr0089514_extended	1004	1092	MOD_CK1_1	1061	1067	...SNSSSNG...	Y	N
FBgn0002921_FBtr0089514_extended	1004	1092	MOD_GSK3_1	1003	1010	...XTPTLLHS...	Y	N
FBgn0002921_FBtr0089514_extended	1004	1092	MOD_GSK3_1	1007	1014	...LLHSHTHS...	Y	N
FBgn0002921_FBtr0089514_extended	1004	1092	MOD_GSK3_1	1011	1018	...HTHSHMPT...	Y	N
FBgn0002921_FBtr0089514_extended	1004	1092	MOD_GSK3_1	1015	1022	...HMPTHECT...	Y	N
FBgn0002921_FBtr0089514_extended	1004	1092	MOD_GSK3_1	1056	1063	...HNHSNSNS...	Y	N
FBgn0002921_FBtr0089514_extended	1004	1092	MOD_GSK3_1	1058	1065	...HSNSNSSS...	Y	N
FBgn0002921_FBtr0089514_extended	1004	1092	MOD_GSK3_1	997	1004	...EQETYYXT...	N	N
FBgn0002921_FBtr0089514_extended	1004	1092	MOD_NEK2_1	1007	1012	...LLHSHT...	Y	N
FBgn0002921_FBtr0089514_extended	1004	1092	MOD_N-GLC_1	1032	1037	...ANNTYK...	Y	N
FBgn0002921_FBtr0089514_extended	1004	1092	MOD_N-GLC_1	1056	1061	...HNHSNS...	Y	N
FBgn0002921_FBtr0089514_extended	1004	1092	MOD_N-GLC_1	1061	1066	...SNSSSN...	Y	N
FBgn0002921_FBtr0089514_extended	1004	1092	MOD_N-GLC_1	1068	1073	...NNNSNS...	Y	N
FBgn0002921_FBtr0089514_extended	1004	1092	MOD_PKA_2	1039	1045	...WRATNRN...	Y	Y
FBgn0002921_FBtr0089514_extended	1004	1092	MOD_ProDKin_1	1001	1007	...YYXTPTL...	Y	N
FBgn0002921_FBtr0089514_extended	1004	1092	MOD_ProDKin_1	1019	1025	...HECTPQQ...	Y	N
FBgn0002921_FBtr0089514_extended	1004	1092	MOD_ProDKin_1	1027	1033	...QPGTPAN...	Y	N
FBgn0002921_FBtr0089514_extended	1004	1092	TRG_ENDOCYTIC_2	1076	1079	...YNKL...	Y	N
FBgn0002921_FBtr0089514_extended	1004	1092	TRG_ENDOCYTIC_2	1087	1090	...YFIF...	N	N
FBgn0003071_FBtr0088421_extended	790	858	CLV_C14_Caspase3-7	792	796	...SDPDS...	Y	N
FBgn0003071_FBtr0088421_extended	790	858	DEG_APCC_DBOX_1	834	842	...IRSVLWFLP...	N	N
FBgn0003071_FBtr0088421_extended	790	858	DEG_MDM2_1	827	834	...FKLFWHRI...	N	N
FBgn0003071_FBtr0088421_extended	790	858	DOC_MAPK_1	833	840	...RIRSVLWF...	N	N
FBgn0003071_FBtr0088421_extended	790	858	DOC_PP1	826	832	...LFKLFWH...	N	N
FBgn0003071_FBtr0088421_extended	790	858	DOC_PP1	833	840	...RIRSVLWF...	N	N
FBgn0003071_FBtr0088421_extended	790	858	DOC_USP7_1	848	852	...AHDSS...	Y	N
FBgn0003071_FBtr0088421_extended	790	858	DOC_WW_Pin1_4	800	805	...FRLSPP...	Y	N
FBgn0003071_FBtr0088421_extended	790	858	LIG_BRCT_BRCA1_1	818	822	...PSNQF...	N	N
FBgn0003071_FBtr0088421_extended	790	858	LIG_TRAF2_1	844	847	...SDEE...	N	N
FBgn0003071_FBtr0088421_extended	790	858	LIG_TRFH_1	800	804	...FRLSP...	Y	N
FBgn0003071_FBtr0088421_extended	790	858	MOD_CK1_1	803	809	...SPPSLHR...	Y	N
FBgn0003071_FBtr0088421_extended	790	858	MOD_CK1_1	816	822	...SAPSNQF...	N	N
FBgn0003071_FBtr0088421_extended	790	858	MOD_CK2_1	841	847	...LPRSDEE...	N	N
FBgn0003071_FBtr0088421_extended	790	858	MOD_CK2_1	849	855	...HDSSTYE...	Y	N
FBgn0003071_FBtr0088421_extended	790	858	MOD_GlcNHglycan	815	818	...LSAP...	N	N
FBgn0003071_FBtr0088421_extended	790	858	MOD_GSK3_1	789	796	...XADSDPDS...	Y	N
FBgn0003071_FBtr0088421_extended	790	858	MOD_GSK3_1	803	810	...SPPSLHRS...	Y	N
FBgn0003071_FBtr0088421_extended	790	858	MOD_GSK3_1	849	856	...HDSSTYES...	Y	N
FBgn0003071_FBtr0088421_extended	790	858	MOD_NEK2_1	807	812	...LHRSIN...	Y	N
FBgn0003071_FBtr0088421_extended	790	858	MOD_NEK2_1	822	827	...FLCSLF...	N	N
FBgn0003071_FBtr0088421_extended	790	858	MOD_ProDKin_1	800	806	...FRLSPPS...	Y	N
FBgn0003071_FBtr0088421_extended	790	858	TRG_ENDOCYTIC_2	854	857	...YESI...	Y	N
FBgn0003114_FBtr0086306_extended	176	180	DOC_MAPK_1	172	180	...RLRXCIVIL...	N	N
FBgn0003114_FBtr0086306_extended	176	180	LIG_PDZ_Class_2	175	180	...XCIVIL...	N	N
FBgn0003254_FBtr0086512_extended	663	680	CLV_C14_Caspase3-7	674	678	...DSLDS...	Y	Y
FBgn0003254_FBtr0086512_extended	663	680	DOC_USP7_1	672	676	...ATDSL...	Y	Y
FBgn0003254_FBtr0086512_extended	663	680	LIG_FHA_1	671	677	...YATDSLD...	Y	Y
FBgn0003254_FBtr0086512_extended	663	680	MOD_NEK2_1	663	668	...LTLTMA...	Y	Y
FBgn0003345_FBtr0112824_extended	412	722	CLV_C14_Caspase3-7	541	545	...TDIDA...	Y	Y
FBgn0003345_FBtr0112824_extended	412	722	CLV_NDR_NDR_1	660	662	...RRS...	Y	Y
FBgn0003345_FBtr0112824_extended	412	722	CLV_NDR_NDR_1	707	709	...RRG...	Y	N
FBgn0003345_FBtr0112824_extended	412	722	DOC_CYCLIN_1	520	524	...RNLSV...	Y	N
FBgn0003345_FBtr0112824_extended	412	722	DOC_MAPK_1	660	668	...RRSAAALNL...	Y	Y
FBgn0003345_FBtr0112824_extended	412	722	DOC_WW_Pin1_4	533	538	...SLTSPQ...	Y	N
FBgn0003345_FBtr0112824_extended	412	722	LIG_14-3-3_2	474	480	...RIISSIN...	Y	Y
FBgn0003345_FBtr0112824_extended	412	722	LIG_FHA_1	486	492	...SNTSNIG...	Y	N
FBgn0003345_FBtr0112824_extended	412	722	LIG_FHA_1	505	511	...SNTIALK...	Y	N
FBgn0003345_FBtr0112824_extended	412	722	LIG_FHA_1	517	523	...MKTRNLS...	Y	N
FBgn0003345_FBtr0112824_extended	412	722	LIG_FHA_1	591	597	...DRTVTVL...	Y	Y
FBgn0003345_FBtr0112824_extended	412	722	LIG_FHA_2	457	463	...NKTSNEI...	Y	N
FBgn0003345_FBtr0112824_extended	412	722	LIG_FHA_2	539	545	...HHTDIDA...	Y	Y
FBgn0003345_FBtr0112824_extended	412	722	LIG_FHA_2	585	591	...QHTAYED...	Y	Y
FBgn0003345_FBtr0112824_extended	412	722	LIG_FHA_2	640	646	...GNTGYEQ...	Y	Y
FBgn0003345_FBtr0112824_extended	412	722	LIG_FHA_2	682	688	...SKTDLED...	Y	Y
FBgn0003345_FBtr0112824_extended	412	722	LIG_FHA_2	699	705	...SATAAED...	Y	Y
FBgn0003345_FBtr0112824_extended	412	722	LIG_PTB_Apo_2	638	645	...QLGNTGYE...	Y	Y
FBgn0003345_FBtr0112824_extended	412	722	LIG_PTB_Phospho_1	638	644	...QLGNTGY...	Y	Y
FBgn0003345_FBtr0112824_extended	412	722	LIG_Rb_LxCxE_1	510	514	...LKCGD...	Y	N
FBgn0003345_FBtr0112824_extended	412	722	LIG_SH2_STAT5	434	437	...YTDN...	Y	N
FBgn0003345_FBtr0112824_extended	412	722	LIG_SH2_STAT5	556	559	...YTQS...	Y	Y
FBgn0003345_FBtr0112824_extended	412	722	LIG_SH3_3	574	580	...APNVQEP...	Y	N
FBgn0003345_FBtr0112824_extended	412	722	LIG_SH3_3	593	599	...TVTVLPP...	Y	Y
FBgn0003345_FBtr0112824_extended	412	722	LIG_SUMO_SBM_2	593	597	...TVTVL...	Y	Y
FBgn0003345_FBtr0112824_extended	412	722	MOD_CK1_1	478	484	...SINSINS...	Y	Y
FBgn0003345_FBtr0112824_extended	412	722	MOD_CK1_1	481	487	...SINSISN...	Y	N
FBgn0003345_FBtr0112824_extended	412	722	MOD_CK1_1	486	492	...SNTSNIG...	Y	N
FBgn0003345_FBtr0112824_extended	412	722	MOD_CK1_1	495	501	...SNISNIG...	Y	N
FBgn0003345_FBtr0112824_extended	412	722	MOD_CK1_1	502	508	...SSNSNTI...	Y	N
FBgn0003345_FBtr0112824_extended	412	722	MOD_CK1_1	533	539	...SLTSPQH...	Y	N
FBgn0003345_FBtr0112824_extended	412	722	MOD_CK2_1	456	462	...DNKTSNE...	Y	N
FBgn0003345_FBtr0112824_extended	412	722	MOD_CK2_1	584	590	...QQHTAYE...	Y	Y
FBgn0003345_FBtr0112824_extended	412	722	MOD_CK2_1	639	645	...LGNTGYE...	Y	Y
FBgn0003345_FBtr0112824_extended	412	722	MOD_CK2_1	648	654	...LKLSAHE...	Y	Y
FBgn0003345_FBtr0112824_extended	412	722	MOD_CK2_1	667	673	...NLSSIGE...	Y	Y
FBgn0003345_FBtr0112824_extended	412	722	MOD_CK2_1	681	687	...ESKTDLE...	Y	Y
FBgn0003345_FBtr0112824_extended	412	722	MOD_CK2_1	698	704	...VSATAAE...	Y	Y
FBgn0003345_FBtr0112824_extended	412	722	MOD_GlcNHglycan	421	424	...LSAN...	Y	N
FBgn0003345_FBtr0112824_extended	412	722	MOD_GlcNHglycan	471	474	...KSAR...	Y	Y
FBgn0003345_FBtr0112824_extended	412	722	MOD_GlcNHglycan	650	653	...LSAH...	Y	Y
FBgn0003345_FBtr0112824_extended	412	722	MOD_GlcNHglycan	661	664	...RSAA...	Y	Y
FBgn0003345_FBtr0112824_extended	412	722	MOD_GlcNHglycan	697	701	...EVSAT...	Y	Y
FBgn0003345_FBtr0112824_extended	412	722	MOD_GSK3_1	444	451	...NNNSIINT...	Y	N
FBgn0003345_FBtr0112824_extended	412	722	MOD_GSK3_1	463	470	...IANTISNT...	Y	N
FBgn0003345_FBtr0112824_extended	412	722	MOD_GSK3_1	465	472	...NTISNTKS...	Y	N
FBgn0003345_FBtr0112824_extended	412	722	MOD_GSK3_1	474	481	...RIISSINS...	Y	Y
FBgn0003345_FBtr0112824_extended	412	722	MOD_GSK3_1	481	488	...SINSISNT...	Y	N
FBgn0003345_FBtr0112824_extended	412	722	MOD_GSK3_1	495	502	...SNISNIGS...	Y	N
FBgn0003345_FBtr0112824_extended	412	722	MOD_GSK3_1	500	507	...IGSSNSNT...	Y	N
FBgn0003345_FBtr0112824_extended	412	722	MOD_GSK3_1	516	523	...NMKTRNLS...	Y	N
FBgn0003345_FBtr0112824_extended	412	722	MOD_GSK3_1	556	563	...YTQSQGNT...	Y	Y
FBgn0003345_FBtr0112824_extended	412	722	MOD_GSK3_1	655	662	...YSETDRRS...	Y	Y
FBgn0003345_FBtr0112824_extended	412	722	MOD_NEK2_1	639	644	...LGNTGY...	Y	Y
FBgn0003345_FBtr0112824_extended	412	722	MOD_NEK2_1	648	653	...LKLSAH...	Y	Y
FBgn0003345_FBtr0112824_extended	412	722	MOD_NEK2_1	666	671	...LNLSSI...	Y	Y
FBgn0003345_FBtr0112824_extended	412	722	MOD_N-GLC_1	419	424	...PNLSAN...	Y	N
FBgn0003345_FBtr0112824_extended	412	722	MOD_N-GLC_1	437	442	...NNNSSS...	Y	N
FBgn0003345_FBtr0112824_extended	412	722	MOD_N-GLC_1	438	443	...NNSSSI...	Y	N
FBgn0003345_FBtr0112824_extended	412	722	MOD_N-GLC_1	444	449	...NNNSII...	Y	N
FBgn0003345_FBtr0112824_extended	412	722	MOD_N-GLC_1	456	461	...DNKTSN...	Y	N
FBgn0003345_FBtr0112824_extended	412	722	MOD_N-GLC_1	486	491	...SNTSNI...	Y	N
FBgn0003345_FBtr0112824_extended	412	722	MOD_N-GLC_1	492	497	...GNISNI...	Y	N
FBgn0003345_FBtr0112824_extended	412	722	MOD_N-GLC_1	495	500	...SNISNI...	Y	N
FBgn0003345_FBtr0112824_extended	412	722	MOD_N-GLC_1	520	525	...RNLSVA...	Y	N
FBgn0003345_FBtr0112824_extended	412	722	MOD_N-GLC_1	561	566	...GNTSYQ...	Y	N
FBgn0003345_FBtr0112824_extended	412	722	MOD_N-GLC_1	666	671	...LNLSSI...	Y	Y
FBgn0003345_FBtr0112824_extended	412	722	MOD_PIKK_1	426	432	...IINTQVH...	Y	N
FBgn0003345_FBtr0112824_extended	412	722	MOD_PIKK_1	554	560	...VIYTQSQ...	Y	Y
FBgn0003345_FBtr0112824_extended	412	722	MOD_PIKK_1	556	562	...YTQSQGN...	Y	Y
FBgn0003345_FBtr0112824_extended	412	722	MOD_PKA_2	659	665	...DRRSAAA...	Y	Y
FBgn0003345_FBtr0112824_extended	412	722	MOD_PLK	569	575	...TETSIAP...	Y	N
FBgn0003345_FBtr0112824_extended	412	722	MOD_PLK	578	584	...QEPTLQQ...	Y	N
FBgn0003345_FBtr0112824_extended	412	722	MOD_PLK	590	596	...EDRTVTV...	Y	Y
FBgn0003345_FBtr0112824_extended	412	722	MOD_PLK	696	702	...REVSATA...	Y	Y
FBgn0003345_FBtr0112824_extended	412	722	MOD_ProDKin_1	533	539	...SLTSPQH...	Y	N
FBgn0003345_FBtr0112824_extended	412	722	TRG_ENDOCYTIC_2	644	647	...YEQF...	Y	Y
FBgn0003345_FBtr0112824_extended	412	722	TRG_ER_diArg_1	706	708	...PRR...	Y	N
FBgn0003345_FBtr0112824_extended	412	722	TRG_NES_CRM1_1	542	553	...DIDALTALQVEE...	Y	Y
FBgn0003396_FBtr0088100_extended	2534	2542	LIG_SH2_STAT3	2537	2540	...YMLQ...	Y	Y
FBgn0003396_FBtr0088100_extended	2534	2542	LIG_TRFH_1	2537	2541	...YMLQP...	Y	Y
FBgn0003396_FBtr0088100_extended	2534	2542	TRG_ENDOCYTIC_2	2535	2538	...YMYM...	Y	Y
FBgn0003429_FBtr0084683_extended	1185	1199	LIG_PDZ_Class_1	1194	1199	...GPYSYI...	N	N
FBgn0003429_FBtr0084683_extended	1185	1199	MOD_CK1_1	1189	1195	...SALTDGP...	N	N
FBgn0003429_FBtr0084683_extended	1185	1199	MOD_GlcNHglycan	1188	1191	...CSAL...	N	N
FBgn0003429_FBtr0084683_extended	1185	1199	MOD_NEK2_1	1186	1191	...LLCSAL...	N	N
FBgn0003429_FBtr0084683_extended	1185	1199	TRG_ENDOCYTIC_2	1196	1199	...YSYI...	N	N
FBgn0003499_FBtr0083543_extended	908	991	DOC_USP7_2	948	954	...PFELTSD...	Y	Y
FBgn0003499_FBtr0083543_extended	908	991	DOC_WW_Pin1_4	918	923	...QAQTPT...	Y	N
FBgn0003499_FBtr0083543_extended	908	991	DOC_WW_Pin1_4	920	925	...QTPTPT...	Y	N
FBgn0003499_FBtr0083543_extended	908	991	DOC_WW_Pin1_4	922	927	...PTPTPA...	Y	N
FBgn0003499_FBtr0083543_extended	908	991	DOC_WW_Pin1_4	956	961	...GTLSPL...	Y	N
FBgn0003499_FBtr0083543_extended	908	991	DOC_WW_Pin1_4	960	965	...PLTSPR...	Y	N
FBgn0003499_FBtr0083543_extended	908	991	LIG_BRCT_BRCA1_1	976	980	...SSQPF...	N	N
FBgn0003499_FBtr0083543_extended	908	991	LIG_FHA_1	929	935	...AATQKVS...	Y	Y
FBgn0003499_FBtr0083543_extended	908	991	LIG_SH2_PTP2	969	972	...YVWV...	Y	N
FBgn0003499_FBtr0083543_extended	908	991	LIG_SH2_STAT5	969	972	...YVWV...	Y	N
FBgn0003499_FBtr0083543_extended	908	991	LIG_TRAF2_1	987	990	...SVQE...	N	N
FBgn0003499_FBtr0083543_extended	908	991	MOD_CK1_1	902	908	...SSASMXR...	Y	Y
FBgn0003499_FBtr0083543_extended	908	991	MOD_CK1_1	912	918	...SASSVDQ...	Y	Y
FBgn0003499_FBtr0083543_extended	908	991	MOD_CK1_1	959	965	...SPLTSPR...	Y	N
FBgn0003499_FBtr0083543_extended	908	991	MOD_CK2_1	984	990	...DNVSVQE...	Y	N
FBgn0003499_FBtr0083543_extended	908	991	MOD_GlcNHglycan	910	914	...ENSAS...	Y	Y
FBgn0003499_FBtr0083543_extended	908	991	MOD_GlcNHglycan	943	947	...DESAF...	Y	Y
FBgn0003499_FBtr0083543_extended	908	991	MOD_GSK3_1	918	925	...QAQTPTPT...	Y	N
FBgn0003499_FBtr0083543_extended	908	991	MOD_GSK3_1	928	935	...PAATQKVS...	Y	Y
FBgn0003499_FBtr0083543_extended	908	991	MOD_GSK3_1	950	957	...ELTSDYGT...	Y	N
FBgn0003499_FBtr0083543_extended	908	991	MOD_GSK3_1	956	963	...GTLSPLTS...	Y	N
FBgn0003499_FBtr0083543_extended	908	991	MOD_NEK2_1	909	914	...LENSAS...	Y	Y
FBgn0003499_FBtr0083543_extended	908	991	MOD_NEK2_1	942	947	...LDESAF...	Y	Y
FBgn0003499_FBtr0083543_extended	908	991	MOD_N-GLC_1	984	989	...DNVSVQ...	Y	N
FBgn0003499_FBtr0083543_extended	908	991	MOD_PIKK_1	928	934	...PAATQKV...	Y	Y
FBgn0003499_FBtr0083543_extended	908	991	MOD_PIKK_1	974	980	...QDSSQPF...	N	N
FBgn0003499_FBtr0083543_extended	908	991	MOD_PLK	909	915	...LENSASS...	Y	Y
FBgn0003499_FBtr0083543_extended	908	991	MOD_PLK	942	948	...LDESAFP...	Y	Y
FBgn0003499_FBtr0083543_extended	908	991	MOD_ProDKin_1	918	924	...QAQTPTP...	Y	N
FBgn0003499_FBtr0083543_extended	908	991	MOD_ProDKin_1	920	926	...QTPTPTP...	Y	N
FBgn0003499_FBtr0083543_extended	908	991	MOD_ProDKin_1	922	928	...PTPTPAP...	Y	N
FBgn0003499_FBtr0083543_extended	908	991	MOD_ProDKin_1	956	962	...GTLSPLT...	Y	N
FBgn0003499_FBtr0083543_extended	908	991	MOD_ProDKin_1	960	966	...PLTSPRQ...	Y	N
FBgn0003499_FBtr0083543_extended	908	991	TRG_ENDOCYTIC_2	955	958	...YGTL...	Y	N
FBgn0003499_FBtr0083543_extended	908	991	TRG_ENDOCYTIC_2	969	972	...YVWV...	Y	N
FBgn0003651_FBtr0082562_extended	283	292	MOD_GSK3_1	277	284	...YLPSMXHT...	N	N
FBgn0003651_FBtr0082562_extended	283	292	MOD_NEK2_1	281	286	...MXHTMW...	N	N
FBgn0003715_FBtr0100126_extended	1048	1143	CLV_NDR_NDR_1	1105	1107	...RRK...	Y	Y
FBgn0003715_FBtr0100126_extended	1048	1143	DEG_APCC_DBOX_1	1083	1091	...SRPALHQLA...	Y	Y
FBgn0003715_FBtr0100126_extended	1048	1143	DOC_CKS1_1	1121	1126	...IETPTA...	Y	N
FBgn0003715_FBtr0100126_extended	1048	1143	DOC_CYCLIN_1	1093	1097	...RELSF...	N	Y
FBgn0003715_FBtr0100126_extended	1048	1143	DOC_PP1	1091	1098	...ACRELSFK...	Y	Y
FBgn0003715_FBtr0100126_extended	1048	1143	DOC_WW_Pin1_4	1074	1079	...MNPTPP...	Y	N
FBgn0003715_FBtr0100126_extended	1048	1143	DOC_WW_Pin1_4	1120	1125	...QIETPT...	Y	N
FBgn0003715_FBtr0100126_extended	1048	1143	LIG_FHA_1	1123	1129	...TPTAAVP...	Y	N
FBgn0003715_FBtr0100126_extended	1048	1143	LIG_PTB_Apo_2	1058	1065	...ANANPMYF...	Y	Y
FBgn0003715_FBtr0100126_extended	1048	1143	LIG_PTB_Phospho_1	1058	1064	...ANANPMY...	Y	Y
FBgn0003715_FBtr0100126_extended	1048	1143	LIG_Rb_LxCxE_1	1090	1094	...LACRE...	Y	Y
FBgn0003715_FBtr0100126_extended	1048	1143	LIG_SH2_STAT5	1064	1067	...YFPA...	Y	Y
FBgn0003715_FBtr0100126_extended	1048	1143	LIG_SH3_2	1079	1084	...PSLPSR...	Y	N
FBgn0003715_FBtr0100126_extended	1048	1143	LIG_SH3_3	1073	1079	...EMNPTPP...	Y	N
FBgn0003715_FBtr0100126_extended	1048	1143	LIG_SH3_3	1076	1082	...PTPPSLP...	Y	N
FBgn0003715_FBtr0100126_extended	1048	1143	LIG_SH3_3	1079	1085	...PSLPSRP...	Y	N
FBgn0003715_FBtr0100126_extended	1048	1143	LIG_SH3_3	1125	1131	...TAAVPAP...	Y	N
FBgn0003715_FBtr0100126_extended	1048	1143	MOD_CK1_1	1080	1086	...SLPSRPA...	Y	N
FBgn0003715_FBtr0100126_extended	1048	1143	MOD_PLK	1093	1099	...RELSFKP...	N	Y
FBgn0003715_FBtr0100126_extended	1048	1143	MOD_ProDKin_1	1074	1080	...MNPTPPS...	Y	N
FBgn0003715_FBtr0100126_extended	1048	1143	MOD_ProDKin_1	1120	1126	...QIETPTA...	Y	N
FBgn0003715_FBtr0100126_extended	1048	1143	TRG_NLS_MonoExtC_3	1105	1110	...RRKLKR...	Y	Y
FBgn0003715_FBtr0100126_extended	1048	1143	TRG_NLS_MonoExtN_4	1105	1110	...RRKLKR...	Y	Y
FBgn0003741_FBtr0075364_extended	199	218	LIG_14-3-3_2	212	218	...RVFCTLK...	N	N
FBgn0003741_FBtr0075364_extended	199	218	LIG_FHA_1	197	203	...YXTYSIR...	Y	N
FBgn0003741_FBtr0075364_extended	199	218	LIG_SH2_PTP2	210	213	...YIRV...	N	N
FBgn0003741_FBtr0075364_extended	199	218	LIG_SH2_STAT5	210	213	...YIRV...	N	N
FBgn0003741_FBtr0075364_extended	199	218	MOD_CAAXbox	215	218	...CTLK...	N	N
FBgn0003741_FBtr0075364_extended	199	218	TRG_ENDOCYTIC_2	206	209	...YKFI...	N	N
FBgn0003741_FBtr0075364_extended	199	218	TRG_ENDOCYTIC_2	210	213	...YIRV...	N	N
FBgn0003963_FBtr0078063_extended	1193	1212	CLV_NDR_NDR_1	1201	1203	...QRK...	N	N
FBgn0003963_FBtr0078063_extended	1193	1212	DOC_PP1	1201	1208	...QRKQLEWY...	N	N
FBgn0003963_FBtr0078063_extended	1193	1212	LIG_PDZ_Class_1	1207	1212	...WYYTCF...	N	N
FBgn0003963_FBtr0078063_extended	1193	1212	LIG_SH2_STAT5	1209	1212	...YTCF...	N	N
FBgn0003963_FBtr0078063_extended	1193	1212	MOD_NEK2_2	1207	1212	...WYYTCF...	N	N
FBgn0003963_FBtr0078063_extended	1193	1212	MOD_PIKK_1	1191	1197	...IXESQLR...	Y	N
FBgn0003963_FBtr0078063_extended	1193	1212	TRG_ENDOCYTIC_2	1209	1212	...YTCF...	N	N
FBgn0004050_FBtr0100380_extended	577	605	CLV_C14_Caspase3-7	580	584	...DISDA...	Y	N
FBgn0004050_FBtr0100380_extended	577	605	CLV_C14_Caspase3-7	582	586	...SDADG...	Y	N
FBgn0004050_FBtr0100380_extended	577	605	CLV_C14_Caspase3-7	591	595	...EDADA...	Y	N
FBgn0004050_FBtr0100380_extended	577	605	LIG_BIR_III_4	583	587	...DADGD...	Y	N
FBgn0004050_FBtr0100380_extended	577	605	LIG_SH2_STAT5	596	599	...YLDR...	Y	Y
FBgn0004102_FBtr0300106_extended	544	664	DOC_USP7_1	560	564	...AGASG...	Y	N
FBgn0004102_FBtr0300106_extended	544	664	DOC_USP7_1	562	566	...ASGSG...	Y	N
FBgn0004102_FBtr0300106_extended	544	664	DOC_WW_Pin1_4	595	600	...SNSSPQ...	Y	Y
FBgn0004102_FBtr0300106_extended	544	664	LIG_PTB_Apo_2	541	548	...MVXNLLFQ...	N	Y
FBgn0004102_FBtr0300106_extended	544	664	LIG_SH2_STAT5	549	552	...YCSG...	Y	Y
FBgn0004102_FBtr0300106_extended	544	664	MOD_CK1_1	551	557	...SGGSNNN...	Y	Y
FBgn0004102_FBtr0300106_extended	544	664	MOD_CK1_1	595	601	...SNSSPQL...	Y	Y
FBgn0004102_FBtr0300106_extended	544	664	MOD_GlcNHglycan	550	553	...CSGG...	Y	Y
FBgn0004102_FBtr0300106_extended	544	664	MOD_GlcNHglycan	558	561	...SSAG...	Y	N
FBgn0004102_FBtr0300106_extended	544	664	MOD_GlcNHglycan	562	565	...ASGS...	Y	N
FBgn0004102_FBtr0300106_extended	544	664	MOD_GlcNHglycan	564	567	...GSGS...	Y	N
FBgn0004102_FBtr0300106_extended	544	664	MOD_GlcNHglycan	566	569	...GSGS...	Y	N
FBgn0004102_FBtr0300106_extended	544	664	MOD_GlcNHglycan	568	571	...GSGS...	Y	N
FBgn0004102_FBtr0300106_extended	544	664	MOD_GlcNHglycan	570	573	...GSGS...	Y	N
FBgn0004102_FBtr0300106_extended	544	664	MOD_GlcNHglycan	572	575	...GSGS...	Y	N
FBgn0004102_FBtr0300106_extended	544	664	MOD_GlcNHglycan	574	577	...GSGS...	Y	N
FBgn0004102_FBtr0300106_extended	544	664	MOD_GlcNHglycan	576	579	...GSGS...	Y	N
FBgn0004102_FBtr0300106_extended	544	664	MOD_GlcNHglycan	578	581	...GSGC...	Y	Y
FBgn0004102_FBtr0300106_extended	544	664	MOD_GlcNHglycan	582	585	...GSGS...	Y	Y
FBgn0004102_FBtr0300106_extended	544	664	MOD_GlcNHglycan	584	587	...GSGS...	Y	Y
FBgn0004102_FBtr0300106_extended	544	664	MOD_GlcNHglycan	586	589	...GSGS...	Y	Y
FBgn0004102_FBtr0300106_extended	544	664	MOD_GlcNHglycan	588	591	...GSGS...	Y	Y
FBgn0004102_FBtr0300106_extended	544	664	MOD_GlcNHglycan	590	593	...GSGS...	Y	Y
FBgn0004102_FBtr0300106_extended	544	664	MOD_GlcNHglycan	592	595	...GSGS...	Y	Y
FBgn0004102_FBtr0300106_extended	544	664	MOD_GSK3_1	551	558	...SGGSNNNS...	Y	Y
FBgn0004102_FBtr0300106_extended	544	664	MOD_GSK3_1	556	563	...NNSSAGAS...	Y	N
FBgn0004102_FBtr0300106_extended	544	664	MOD_GSK3_1	560	567	...AGASGSGS...	Y	N
FBgn0004102_FBtr0300106_extended	544	664	MOD_GSK3_1	562	569	...ASGSGSGS...	Y	N
FBgn0004102_FBtr0300106_extended	544	664	MOD_GSK3_1	564	571	...GSGSGSGS...	Y	N
FBgn0004102_FBtr0300106_extended	544	664	MOD_GSK3_1	566	573	...GSGSGSGS...	Y	N
FBgn0004102_FBtr0300106_extended	544	664	MOD_GSK3_1	568	575	...GSGSGSGS...	Y	N
FBgn0004102_FBtr0300106_extended	544	664	MOD_GSK3_1	570	577	...GSGSGSGS...	Y	N
FBgn0004102_FBtr0300106_extended	544	664	MOD_GSK3_1	572	579	...GSGSGSGS...	Y	N
FBgn0004102_FBtr0300106_extended	544	664	MOD_GSK3_1	576	583	...GSGSGCGS...	Y	Y
FBgn0004102_FBtr0300106_extended	544	664	MOD_GSK3_1	580	587	...GCGSGSGS...	Y	Y
FBgn0004102_FBtr0300106_extended	544	664	MOD_GSK3_1	582	589	...GSGSGSGS...	Y	Y
FBgn0004102_FBtr0300106_extended	544	664	MOD_GSK3_1	584	591	...GSGSGSGS...	Y	Y
FBgn0004102_FBtr0300106_extended	544	664	MOD_GSK3_1	586	593	...GSGSGSGS...	Y	Y
FBgn0004102_FBtr0300106_extended	544	664	MOD_GSK3_1	588	595	...GSGSGSGS...	Y	Y
FBgn0004102_FBtr0300106_extended	544	664	MOD_GSK3_1	590	597	...GSGSGSNS...	Y	Y
FBgn0004102_FBtr0300106_extended	544	664	MOD_NEK2_1	659	664	...LDHTFG...	Y	Y
FBgn0004102_FBtr0300106_extended	544	664	MOD_N-GLC_1	555	560	...NNNSSA...	Y	N
FBgn0004102_FBtr0300106_extended	544	664	MOD_N-GLC_1	556	561	...NNSSAG...	Y	N
FBgn0004102_FBtr0300106_extended	544	664	MOD_N-GLC_1	595	600	...SNSSPQ...	Y	Y
FBgn0004102_FBtr0300106_extended	544	664	MOD_ProDKin_1	595	601	...SNSSPQL...	Y	Y
FBgn0004362_FBtr0071708_extended	114	175	DOC_WW_Pin1_4	114	119	...TGSSPT...	Y	Y
FBgn0004362_FBtr0071708_extended	114	175	LIG_FHA_1	149	155	...ATTVPLN...	Y	Y
FBgn0004362_FBtr0071708_extended	114	175	LIG_PDZ_Class_3	170	175	...LNNEIC...	Y	Y
FBgn0004362_FBtr0071708_extended	114	175	LIG_SH2_STAT5	165	168	...YLID...	Y	Y
FBgn0004362_FBtr0071708_extended	114	175	LIG_SH3_3	127	133	...HNQPEPP...	Y	Y
FBgn0004362_FBtr0071708_extended	114	175	LIG_TRAF2_1	135	138	...SKQE...	Y	Y
FBgn0004362_FBtr0071708_extended	114	175	MOD_CK1_1	111	117	...SEXTGSS...	Y	Y
FBgn0004362_FBtr0071708_extended	114	175	MOD_CK1_1	116	122	...SSPTLIH...	Y	Y
FBgn0004362_FBtr0071708_extended	114	175	MOD_CK1_1	148	154	...SATTVPL...	Y	Y
FBgn0004362_FBtr0071708_extended	114	175	MOD_CK2_1	132	138	...PPASKQE...	Y	Y
FBgn0004362_FBtr0071708_extended	114	175	MOD_GlcNHglycan	147	150	...TSAT...	Y	Y
FBgn0004362_FBtr0071708_extended	114	175	MOD_GSK3_1	144	151	...HIQTSATT...	Y	Y
FBgn0004362_FBtr0071708_extended	114	175	MOD_ProDKin_1	114	120	...TGSSPTL...	Y	Y
FBgn0004390_FBtr0076368_extended	1165	1181	TRG_ER_diArg_1	1165	1168	...RSRL...	Y	Y
FBgn0004449_FBtr0078509_extended	2733	2783	DOC_USP7_1	2746	2750	...PEESD...	Y	N
FBgn0004449_FBtr0078509_extended	2733	2783	DOC_USP7_1	2771	2775	...PRDSS...	Y	N
FBgn0004449_FBtr0078509_extended	2733	2783	LIG_FHA_2	2742	2748	...AETKPEE...	Y	N
FBgn0004449_FBtr0078509_extended	2733	2783	LIG_FHA_2	2750	2756	...DMTDEEY...	Y	N
FBgn0004449_FBtr0078509_extended	2733	2783	LIG_SH2_SRC	2762	2765	...YLIA...	Y	Y
FBgn0004449_FBtr0078509_extended	2733	2783	LIG_SH2_STAT3	2756	2759	...YGDQ...	Y	Y
FBgn0004449_FBtr0078509_extended	2733	2783	LIG_SH2_STAT5	2762	2765	...YLIA...	Y	Y
FBgn0004449_FBtr0078509_extended	2733	2783	LIG_TRAF2_1	2752	2755	...TDEE...	Y	N
FBgn0004449_FBtr0078509_extended	2733	2783	MOD_CK1_1	2749	2755	...SDMTDEE...	Y	N
FBgn0004449_FBtr0078509_extended	2733	2783	MOD_CK2_1	2741	2747	...VAETKPE...	Y	Y
FBgn0004449_FBtr0078509_extended	2733	2783	MOD_CK2_1	2749	2755	...SDMTDEE...	Y	N
FBgn0004449_FBtr0078509_extended	2733	2783	MOD_PKA_2	2771	2777	...PRDSSEA...	Y	Y
FBgn0004449_FBtr0078509_extended	2733	2783	MOD_PLK	2727	2733	...GELSAXV...	Y	Y
FBgn0004456_FBtr0073732_extended	1148	1243	CLV_C14_Caspase3-7	1203	1207	...SRNDS...	Y	N
FBgn0004456_FBtr0073732_extended	1148	1243	CLV_NDR_NDR_1	1164	1166	...RRL...	Y	Y
FBgn0004456_FBtr0073732_extended	1148	1243	CLV_NDR_NDR_1	1180	1182	...WRK...	Y	N
FBgn0004456_FBtr0073732_extended	1148	1243	DOC_CYCLIN_1	1164	1168	...RRLKL...	Y	Y
FBgn0004456_FBtr0073732_extended	1148	1243	DOC_MAPK_1	1158	1170	...RRRRRRRRLKLRL...	Y	Y
FBgn0004456_FBtr0073732_extended	1148	1243	DOC_MAPK_1	1160	1172	...RRRRRRLKLRLPV...	Y	Y
FBgn0004456_FBtr0073732_extended	1148	1243	DOC_WW_Pin1_4	1212	1217	...LSLTPP...	Y	N
FBgn0004456_FBtr0073732_extended	1148	1243	LIG_SH3_3	1213	1219	...SLTPPPP...	Y	N
FBgn0004456_FBtr0073732_extended	1148	1243	LIG_SH3_3	1214	1220	...LTPPPPP...	Y	N
FBgn0004456_FBtr0073732_extended	1148	1243	LIG_SUMO_SBM_1	1209	1213	...VDVLS...	Y	N
FBgn0004456_FBtr0073732_extended	1148	1243	LIG_SUMO_SBM_1	1211	1215	...VLSLT...	Y	N
FBgn0004456_FBtr0073732_extended	1148	1243	LIG_SUMO_SBM_2	1206	1212	...DSDVDVL...	Y	N
FBgn0004456_FBtr0073732_extended	1148	1243	LIG_SUMO_SBM_2	1210	1214	...DVLSL...	Y	N
FBgn0004456_FBtr0073732_extended	1148	1243	MOD_CK1_1	1200	1206	...SSNSRND...	Y	N
FBgn0004456_FBtr0073732_extended	1148	1243	MOD_CK1_1	1222	1228	...SIFSWGN...	Y	Y
FBgn0004456_FBtr0073732_extended	1148	1243	MOD_GlcNHglycan	1234	1237	...ASAA...	N	Y
FBgn0004456_FBtr0073732_extended	1148	1243	MOD_GSK3_1	1180	1187	...WRKTTDKS...	Y	N
FBgn0004456_FBtr0073732_extended	1148	1243	MOD_GSK3_1	1200	1207	...SSNSRNDS...	Y	N
FBgn0004456_FBtr0073732_extended	1148	1243	MOD_N-GLC_1	1197	1202	...NNNSSN...	Y	N
FBgn0004456_FBtr0073732_extended	1148	1243	MOD_N-GLC_1	1198	1203	...NNSSNS...	Y	N
FBgn0004456_FBtr0073732_extended	1148	1243	MOD_N-GLC_1	1204	1209	...RNDSDV...	Y	N
FBgn0004456_FBtr0073732_extended	1148	1243	MOD_PKA_1	1181	1187	...RKTTDKS...	Y	N
FBgn0004456_FBtr0073732_extended	1148	1243	MOD_PKA_2	1180	1186	...WRKTTDK...	Y	N
FBgn0004456_FBtr0073732_extended	1148	1243	MOD_PLK	1148	1154	...QEGTVGW...	Y	N
FBgn0004456_FBtr0073732_extended	1148	1243	MOD_PLK	1184	1190	...TDKSINN...	Y	N
FBgn0004456_FBtr0073732_extended	1148	1243	MOD_ProDKin_1	1212	1218	...LSLTPPP...	Y	N
FBgn0004456_FBtr0073732_extended	1148	1243	TRG_ER_diArg_1	1157	1160	...VRRR...	Y	N
FBgn0004456_FBtr0073732_extended	1148	1243	TRG_ER_diArg_1	1158	1161	...RRRR...	N	N
FBgn0004456_FBtr0073732_extended	1148	1243	TRG_ER_diArg_1	1159	1162	...RRRR...	N	N
FBgn0004456_FBtr0073732_extended	1148	1243	TRG_ER_diArg_1	1160	1163	...RRRR...	N	N
FBgn0004456_FBtr0073732_extended	1148	1243	TRG_ER_diArg_1	1161	1164	...RRRR...	N	N
FBgn0004456_FBtr0073732_extended	1148	1243	TRG_ER_diArg_1	1162	1165	...RRRR...	N	N
FBgn0004456_FBtr0073732_extended	1148	1243	TRG_ER_diArg_1	1164	1166	...RRL...	Y	Y
FBgn0004510_FBtr0085088_extended	466	484	LIG_SH2_SRC	481	484	...YEEP...	N	N
FBgn0004510_FBtr0085088_extended	466	484	MOD_SUMO	471	474	...LKEE...	N	N
FBgn0004598_FBtr0301301_extended	1657	1667	MOD_GSK3_1	1660	1667	...QWTTRQRT...	Y	Y
FBgn0004606_FBtr0085702_extended	749	899	CLV_NDR_NDR_1	777	779	...RRV...	Y	Y
FBgn0004606_FBtr0085702_extended	749	899	DOC_CKS1_1	787	792	...PYTPHH...	Y	Y
FBgn0004606_FBtr0085702_extended	749	899	DOC_CKS1_1	880	885	...QTTPTS...	Y	Y
FBgn0004606_FBtr0085702_extended	749	899	DOC_MAPK_1	774	781	...RGRRRVQV...	Y	Y
FBgn0004606_FBtr0085702_extended	749	899	DOC_PP1	819	825	...HHRLSWN...	Y	Y
FBgn0004606_FBtr0085702_extended	749	899	DOC_USP7_1	769	773	...AMASN...	Y	Y
FBgn0004606_FBtr0085702_extended	749	899	DOC_WW_Pin1_4	786	791	...PPYTPH...	Y	Y
FBgn0004606_FBtr0085702_extended	749	899	DOC_WW_Pin1_4	879	884	...PQTTPT...	Y	N
FBgn0004606_FBtr0085702_extended	749	899	LIG_EVH1_1	831	835	...LPPPP...	Y	Y
FBgn0004606_FBtr0085702_extended	749	899	LIG_EVH1_1	872	876	...LPPPP...	Y	Y
FBgn0004606_FBtr0085702_extended	749	899	LIG_PTAP_UEV_1	841	846	...RPTAPH...	Y	Y
FBgn0004606_FBtr0085702_extended	749	899	LIG_PTB_Apo_2	782	789	...PAGNPPYT...	Y	Y
FBgn0004606_FBtr0085702_extended	749	899	LIG_PTB_Phospho_1	782	788	...PAGNPPY...	Y	Y
FBgn0004606_FBtr0085702_extended	749	899	LIG_SH2_STAT5	788	791	...YTPH...	Y	Y
FBgn0004606_FBtr0085702_extended	749	899	LIG_SH3_3	761	767	...GANPLAP...	Y	Y
FBgn0004606_FBtr0085702_extended	749	899	LIG_SH3_3	776	782	...RRRVQVP...	Y	Y
FBgn0004606_FBtr0085702_extended	749	899	LIG_SH3_3	784	790	...GNPPYTP...	Y	Y
FBgn0004606_FBtr0085702_extended	749	899	LIG_SH3_3	792	798	...HQHPHHP...	Y	Y
FBgn0004606_FBtr0085702_extended	749	899	LIG_SH3_3	826	832	...GGGVMLP...	Y	Y
FBgn0004606_FBtr0085702_extended	749	899	LIG_SH3_3	829	835	...VMLPPPP...	Y	Y
FBgn0004606_FBtr0085702_extended	749	899	LIG_SH3_3	839	845	...AHRPTAP...	Y	Y
FBgn0004606_FBtr0085702_extended	749	899	LIG_SH3_3	842	848	...PTAPHPP...	Y	Y
FBgn0004606_FBtr0085702_extended	749	899	LIG_SH3_3	870	876	...GLLPPPP...	Y	Y
FBgn0004606_FBtr0085702_extended	749	899	LIG_SH3_3	871	877	...LLPPPPP...	Y	Y
FBgn0004606_FBtr0085702_extended	749	899	LIG_SH3_3	872	878	...LPPPPPP...	Y	Y
FBgn0004606_FBtr0085702_extended	749	899	LIG_SH3_3	873	879	...PPPPPPP...	Y	Y
FBgn0004606_FBtr0085702_extended	749	899	MOD_CK1_1	750	756	...SDTSVPP...	Y	N
FBgn0004606_FBtr0085702_extended	749	899	MOD_Cter_Amidation	774	777	...RGRR...	Y	Y
FBgn0004606_FBtr0085702_extended	749	899	MOD_GlcNHglycan	851	854	...LSGS...	Y	Y
FBgn0004606_FBtr0085702_extended	749	899	MOD_GlcNHglycan	853	856	...GSGF...	Y	Y
FBgn0004606_FBtr0085702_extended	749	899	MOD_GlcNHglycan	884	887	...TSAP...	Y	Y
FBgn0004606_FBtr0085702_extended	749	899	MOD_GSK3_1	750	757	...SDTSVPPT...	Y	N
FBgn0004606_FBtr0085702_extended	749	899	MOD_GSK3_1	878	885	...PPQTTPTS...	Y	Y
FBgn0004606_FBtr0085702_extended	749	899	MOD_NEK2_1	851	856	...LSGSGF...	Y	Y
FBgn0004606_FBtr0085702_extended	749	899	MOD_PIKK_1	833	839	...PPPSQQA...	Y	Y
FBgn0004606_FBtr0085702_extended	749	899	MOD_PKA_2	820	826	...HRLSWNG...	Y	Y
FBgn0004606_FBtr0085702_extended	749	899	MOD_PKA_2	840	846	...HRPTAPH...	Y	Y
FBgn0004606_FBtr0085702_extended	749	899	MOD_PLK	750	756	...SDTSVPP...	Y	N
FBgn0004606_FBtr0085702_extended	749	899	MOD_ProDKin_1	786	792	...PPYTPHH...	Y	Y
FBgn0004606_FBtr0085702_extended	749	899	MOD_ProDKin_1	879	885	...PQTTPTS...	Y	Y
FBgn0004606_FBtr0085702_extended	749	899	TRG_ER_diArg_1	774	777	...RGRR...	Y	Y
FBgn0004606_FBtr0085702_extended	749	899	TRG_ER_diArg_1	776	778	...RRR...	Y	Y
FBgn0004606_FBtr0085702_extended	749	899	TRG_ER_diArg_1	777	779	...RRV...	Y	Y
FBgn0004618_FBtr0083584_extended	606	679	DOC_WW_Pin1_4	650	655	...GDYTPP...	Y	N
FBgn0004618_FBtr0083584_extended	606	679	LIG_PTB_Apo_2	638	645	...HMGNYDYG...	Y	Y
FBgn0004618_FBtr0083584_extended	606	679	LIG_PTB_Phospho_1	638	644	...HMGNYDY...	Y	Y
FBgn0004618_FBtr0083584_extended	606	679	LIG_SH2_GRB2	644	647	...YGNY...	Y	Y
FBgn0004618_FBtr0083584_extended	606	679	LIG_SH2_SRC	642	645	...YDYG...	Y	Y
FBgn0004618_FBtr0083584_extended	606	679	LIG_SH2_STAT5	652	655	...YTPP...	Y	N
FBgn0004618_FBtr0083584_extended	606	679	LIG_SH2_STAT5	665	668	...YFCA...	N	N
FBgn0004618_FBtr0083584_extended	606	679	MOD_CK1_1	601	607	...SLLTXQK...	Y	Y
FBgn0004618_FBtr0083584_extended	606	679	MOD_GlcNHglycan	609	612	...RSAG...	Y	Y
FBgn0004618_FBtr0083584_extended	606	679	MOD_GlcNHglycan	661	664	...YSGY...	N	N
FBgn0004618_FBtr0083584_extended	606	679	MOD_GSK3_1	655	662	...PGATQNYS...	Y	N
FBgn0004618_FBtr0083584_extended	606	679	MOD_N-GLC_1	645	650	...GNYSIG...	Y	Y
FBgn0004618_FBtr0083584_extended	606	679	MOD_N-GLC_1	659	664	...QNYSGY...	N	N
FBgn0004618_FBtr0083584_extended	606	679	MOD_PIKK_1	655	661	...PGATQNY...	Y	N
FBgn0004618_FBtr0083584_extended	606	679	MOD_ProDKin_1	650	656	...GDYTPPG...	Y	N
FBgn0004618_FBtr0083584_extended	606	679	MOD_SUMO	673	676	...PKFE...	N	N
FBgn0004622_FBtr0301656_extended	519	562	CLV_C14_Caspase3-7	551	555	...SDRDS...	Y	N
FBgn0004622_FBtr0301656_extended	519	562	CLV_NDR_NDR_1	544	546	...RRA...	Y	Y
FBgn0004622_FBtr0301656_extended	519	562	DOC_PP2B_1	519	525	...QPAIQVV...	Y	Y
FBgn0004622_FBtr0301656_extended	519	562	DOC_WW_Pin1_4	534	539	...VCSSPY...	Y	Y
FBgn0004622_FBtr0301656_extended	519	562	LIG_FHA_1	529	535	...MQTQIVC...	Y	Y
FBgn0004622_FBtr0301656_extended	519	562	LIG_PDZ_Class_1	557	562	...DDKTWL...	Y	N
FBgn0004622_FBtr0301656_extended	519	562	LIG_SH2_GRB2	539	542	...YNNN...	Y	Y
FBgn0004622_FBtr0301656_extended	519	562	LIG_SH3_3	521	527	...AIQVVPP...	Y	Y
FBgn0004622_FBtr0301656_extended	519	562	MOD_GSK3_1	548	555	...PGLSDRDS...	Y	N
FBgn0004622_FBtr0301656_extended	519	562	MOD_GSK3_1	553	560	...RDSSDDKT...	Y	N
FBgn0004622_FBtr0301656_extended	519	562	MOD_PIKK_1	528	534	...EMQTQIV...	Y	Y
FBgn0004622_FBtr0301656_extended	519	562	MOD_PKA_2	552	558	...DRDSSDD...	Y	N
FBgn0004622_FBtr0301656_extended	519	562	MOD_ProDKin_1	534	540	...VCSSPYN...	Y	Y
FBgn0004622_FBtr0301656_extended	519	562	TRG_ER_diArg_1	543	545	...YRR...	Y	Y
FBgn0004652_FBtr0083640_extended	697	882	CLV_C14_Caspase3-7	785	789	...DESDN...	Y	Y
FBgn0004652_FBtr0083640_extended	697	882	CLV_NDR_NDR_1	723	725	...HRK...	Y	Y
FBgn0004652_FBtr0083640_extended	697	882	CLV_NDR_NDR_1	771	773	...RRQ...	Y	N
FBgn0004652_FBtr0083640_extended	697	882	DOC_CYCLIN_1	809	813	...KQLAP...	Y	Y
FBgn0004652_FBtr0083640_extended	697	882	DOC_PP1	796	802	...QMRLSFE...	Y	Y
FBgn0004652_FBtr0083640_extended	697	882	DOC_USP7_1	751	755	...PISSM...	Y	Y
FBgn0004652_FBtr0083640_extended	697	882	DOC_USP7_1	869	873	...ANHST...	Y	Y
FBgn0004652_FBtr0083640_extended	697	882	DOC_WW_Pin1_4	747	752	...QQQSPI...	Y	Y
FBgn0004652_FBtr0083640_extended	697	882	LIG_FHA_1	779	785	...AQTIIID...	Y	Y
FBgn0004652_FBtr0083640_extended	697	882	LIG_FHA_1	823	829	...SNTNNIS...	Y	Y
FBgn0004652_FBtr0083640_extended	697	882	LIG_PAM2_1	727	739	...QPFNFYARDYYYQ...	Y	Y
FBgn0004652_FBtr0083640_extended	697	882	LIG_SH2_GRB2	868	871	...YANH...	Y	Y
FBgn0004652_FBtr0083640_extended	697	882	LIG_SH2_SRC	868	871	...YANH...	Y	Y
FBgn0004652_FBtr0083640_extended	697	882	LIG_SH2_STAT3	736	739	...YYYQ...	Y	Y
FBgn0004652_FBtr0083640_extended	697	882	LIG_SH2_STAT3	737	740	...YYQQ...	Y	Y
FBgn0004652_FBtr0083640_extended	697	882	LIG_SH2_STAT3	804	807	...YMEQ...	Y	Y
FBgn0004652_FBtr0083640_extended	697	882	LIG_SH2_STAT3	814	817	...YDPQ...	Y	Y
FBgn0004652_FBtr0083640_extended	697	882	LIG_SH2_STAT5	700	703	...YLGW...	Y	Y
FBgn0004652_FBtr0083640_extended	697	882	LIG_SH3_3	707	713	...AWRPDDP...	Y	Y
FBgn0004652_FBtr0083640_extended	697	882	LIG_SH3_3	810	816	...QLAPYDP...	Y	Y
FBgn0004652_FBtr0083640_extended	697	882	LIG_SUMO_SBM_1	782	788	...IIIDESD...	Y	Y
FBgn0004652_FBtr0083640_extended	697	882	LIG_SUMO_SBM_2	781	784	...TIII...	Y	Y
FBgn0004652_FBtr0083640_extended	697	882	MOD_CK1_1	750	756	...SPISSMS...	Y	Y
FBgn0004652_FBtr0083640_extended	697	882	MOD_CK1_1	753	759	...SSMSNGN...	Y	Y
FBgn0004652_FBtr0083640_extended	697	882	MOD_CK1_1	839	845	...SNRSGEP...	Y	N
FBgn0004652_FBtr0083640_extended	697	882	MOD_CK2_1	784	790	...IDESDNE...	Y	Y
FBgn0004652_FBtr0083640_extended	697	882	MOD_GlcNHglycan	841	844	...RSGE...	Y	N
FBgn0004652_FBtr0083640_extended	697	882	MOD_GSK3_1	691	698	...NATSEXYS...	Y	Y
FBgn0004652_FBtr0083640_extended	697	882	MOD_GSK3_1	747	754	...QQQSPISS...	Y	Y
FBgn0004652_FBtr0083640_extended	697	882	MOD_GSK3_1	816	823	...PQETLCNS...	Y	Y
FBgn0004652_FBtr0083640_extended	697	882	MOD_GSK3_1	822	829	...NSNTNNIS...	Y	Y
FBgn0004652_FBtr0083640_extended	697	882	MOD_GSK3_1	839	846	...SNRSGEPT...	Y	N
FBgn0004652_FBtr0083640_extended	697	882	MOD_GSK3_1	851	858	...MEATTTTT...	Y	Y
FBgn0004652_FBtr0083640_extended	697	882	MOD_GSK3_1	853	860	...ATTTTTNS...	Y	Y
FBgn0004652_FBtr0083640_extended	697	882	MOD_NEK2_1	820	825	...LCNSNT...	Y	Y
FBgn0004652_FBtr0083640_extended	697	882	MOD_NEK2_1	851	856	...MEATTT...	Y	Y
FBgn0004652_FBtr0083640_extended	697	882	MOD_N-GLC_1	826	831	...NNISNS...	Y	Y
FBgn0004652_FBtr0083640_extended	697	882	MOD_N-GLC_1	834	839	...NNNSNS...	Y	N
FBgn0004652_FBtr0083640_extended	697	882	MOD_N-GLC_1	839	844	...SNRSGE...	Y	N
FBgn0004652_FBtr0083640_extended	697	882	MOD_N-GLC_1	864	869	...NNNSYA...	Y	Y
FBgn0004652_FBtr0083640_extended	697	882	MOD_N-GLC_1	869	874	...ANHSTR...	Y	Y
FBgn0004652_FBtr0083640_extended	697	882	MOD_PIKK_1	695	701	...EXYSQYL...	Y	Y
FBgn0004652_FBtr0083640_extended	697	882	MOD_PKA_2	797	803	...MRLSFER...	Y	Y
FBgn0004652_FBtr0083640_extended	697	882	MOD_ProDKin_1	747	753	...QQQSPIS...	Y	Y
FBgn0004656_FBtr0071119_extended	2040	2099	CLV_C14_Caspase3-7	2086	2090	...TTLDN...	Y	Y
FBgn0004656_FBtr0071119_extended	2040	2099	CLV_NDR_NDR_1	2043	2045	...RRK...	Y	Y
FBgn0004656_FBtr0071119_extended	2040	2099	CLV_NDR_NDR_1	2077	2079	...RRT...	Y	N
FBgn0004656_FBtr0071119_extended	2040	2099	CLV_NDR_NDR_1	2080	2082	...RRQ...	Y	Y
FBgn0004656_FBtr0071119_extended	2040	2099	LIG_FHA_2	2084	2090	...HRTTLDN...	Y	Y
FBgn0004656_FBtr0071119_extended	2040	2099	MOD_CK1_1	2067	2073	...STITSGG...	Y	N
FBgn0004656_FBtr0071119_extended	2040	2099	MOD_GlcNHglycan	2070	2073	...TSGG...	Y	N
FBgn0004656_FBtr0071119_extended	2040	2099	MOD_GSK3_1	2054	2061	...NGITTTTT...	Y	Y
FBgn0004656_FBtr0071119_extended	2040	2099	MOD_GSK3_1	2055	2062	...GITTTTTT...	Y	Y
FBgn0004656_FBtr0071119_extended	2040	2099	MOD_GSK3_1	2056	2063	...ITTTTTTT...	Y	Y
FBgn0004656_FBtr0071119_extended	2040	2099	MOD_GSK3_1	2057	2064	...TTTTTTTT...	Y	Y
FBgn0004656_FBtr0071119_extended	2040	2099	MOD_GSK3_1	2058	2065	...TTTTTTTT...	Y	Y
FBgn0004656_FBtr0071119_extended	2040	2099	MOD_GSK3_1	2059	2066	...TTTTTTTS...	Y	N
FBgn0004656_FBtr0071119_extended	2040	2099	MOD_GSK3_1	2060	2067	...TTTTTTSS...	Y	N
FBgn0004656_FBtr0071119_extended	2040	2099	MOD_GSK3_1	2061	2068	...TTTTTSST...	Y	N
FBgn0004656_FBtr0071119_extended	2040	2099	MOD_GSK3_1	2063	2070	...TTTSSTIT...	Y	N
FBgn0004656_FBtr0071119_extended	2040	2099	MOD_GSK3_1	2064	2071	...TTSSTITS...	Y	N
FBgn0004656_FBtr0071119_extended	2040	2099	MOD_GSK3_1	2068	2075	...TITSGGQS...	Y	N
FBgn0004656_FBtr0071119_extended	2040	2099	MOD_GSK3_1	2072	2079	...GGQSKRRT...	Y	N
FBgn0004656_FBtr0071119_extended	2040	2099	MOD_PKA_1	2043	2049	...RRKSTNR...	Y	Y
FBgn0004656_FBtr0071119_extended	2040	2099	MOD_PKA_1	2044	2050	...RKSTNRG...	Y	Y
FBgn0004656_FBtr0071119_extended	2040	2099	MOD_PKA_1	2076	2082	...KRRTRRQ...	Y	Y
FBgn0004656_FBtr0071119_extended	2040	2099	MOD_PKA_2	2043	2049	...RRKSTNR...	Y	Y
FBgn0004656_FBtr0071119_extended	2040	2099	MOD_PKA_2	2076	2082	...KRRTRRQ...	Y	Y
FBgn0004656_FBtr0071119_extended	2040	2099	MOD_PKA_2	2084	2090	...HRTTLDN...	Y	Y
FBgn0004656_FBtr0071119_extended	2040	2099	MOD_PLK	2034	2040	...FEETLXA...	Y	Y
FBgn0004656_FBtr0071119_extended	2040	2099	TRG_ER_diArg_1	2077	2080	...RRTR...	Y	Y
FBgn0004656_FBtr0071119_extended	2040	2099	TRG_ER_diArg_1	2078	2081	...RTRR...	Y	Y
FBgn0004656_FBtr0071119_extended	2040	2099	TRG_NLS_MonoExtC_3	2075	2080	...SKRRTR...	Y	Y
FBgn0004837_FBtr0080700_extended	596	610	LIG_PDZ_Class_1	605	610	...CILSYL...	N	N
FBgn0004837_FBtr0080700_extended	596	610	LIG_SH2_STAT5	599	602	...YCIA...	N	N
FBgn0004837_FBtr0080700_extended	596	610	LIG_SUMO_SBM_1	604	608	...ICILS...	N	N
FBgn0004837_FBtr0080700_extended	596	610	MOD_CK1_1	591	597	...SGLSXVQ...	N	N
FBgn0004867_FBtr0079905_extended	269	281	DOC_USP7_1	274	278	...ANQSR...	N	N
FBgn0004867_FBtr0079905_extended	269	281	LIG_BRCT_BRCA1_1	276	280	...QSRVF...	N	N
FBgn0004867_FBtr0079905_extended	269	281	MOD_N-GLC_1	274	279	...ANQSRV...	N	N
FBgn0005278_FBtr0089433_extended	410	443	DOC_MAPK_1	423	429	...KRSKLSL...	N	N
FBgn0005278_FBtr0089433_extended	410	443	DOC_USP7_1	422	426	...AKRSK...	N	N
FBgn0005278_FBtr0089433_extended	410	443	DOC_WW_Pin1_4	416	421	...QPQSPY...	Y	N
FBgn0005278_FBtr0089433_extended	410	443	LIG_14-3-3_2	424	430	...RSKLSLY...	N	N
FBgn0005278_FBtr0089433_extended	410	443	LIG_SH3_3	414	420	...ALQPQSP...	Y	N
FBgn0005278_FBtr0089433_extended	410	443	MOD_CK1_1	425	431	...SKLSLYS...	N	N
FBgn0005278_FBtr0089433_extended	410	443	MOD_CK1_1	428	434	...SLYSSAS...	Y	N
FBgn0005278_FBtr0089433_extended	410	443	MOD_CK1_1	431	437	...SSASKLT...	Y	N
FBgn0005278_FBtr0089433_extended	410	443	MOD_CK1_1	434	440	...SKLTDTQ...	Y	N
FBgn0005278_FBtr0089433_extended	410	443	MOD_GlcNHglycan	431	434	...SSAS...	Y	N
FBgn0005278_FBtr0089433_extended	410	443	MOD_GSK3_1	425	432	...SKLSLYSS...	Y	N
FBgn0005278_FBtr0089433_extended	410	443	MOD_GSK3_1	436	443	...LTDTQAPT...	Y	N
FBgn0005278_FBtr0089433_extended	410	443	MOD_NEK2_1	429	434	...LYSSAS...	Y	N
FBgn0005278_FBtr0089433_extended	410	443	MOD_NEK2_1	436	441	...LTDTQA...	Y	N
FBgn0005278_FBtr0089433_extended	410	443	MOD_PIKK_1	436	442	...LTDTQAP...	Y	N
FBgn0005278_FBtr0089433_extended	410	443	MOD_ProDKin_1	416	422	...QPQSPYA...	Y	N
FBgn0005278_FBtr0089433_extended	410	443	TRG_NLS_MonoExtN_4	420	427	...PYAKRSKL...	N	N
FBgn0005596_FBtr0085415_extended	1004	1101	DOC_USP7_1	1046	1050	...ANGSV...	Y	N
FBgn0005596_FBtr0085415_extended	1004	1101	DOC_USP7_1	1074	1078	...PQPSA...	Y	N
FBgn0005596_FBtr0085415_extended	1004	1101	DOC_USP7_1	1089	1093	...ARPST...	Y	N
FBgn0005596_FBtr0085415_extended	1004	1101	DOC_WW_Pin1_4	1036	1041	...SHASPR...	N	N
FBgn0005596_FBtr0085415_extended	1004	1101	LIG_FHA_1	1091	1097	...PSTQQLP...	Y	Y
FBgn0005596_FBtr0085415_extended	1004	1101	LIG_SH3_3	1068	1074	...FVKPSLP...	Y	N
FBgn0005596_FBtr0085415_extended	1004	1101	LIG_SUMO_SBM_1	1030	1034	...IVLST...	N	Y
FBgn0005596_FBtr0085415_extended	1004	1101	MOD_CK1_1	1033	1039	...STMSHAS...	N	Y
FBgn0005596_FBtr0085415_extended	1004	1101	MOD_CK1_1	1036	1042	...SHASPRY...	Y	N
FBgn0005596_FBtr0085415_extended	1004	1101	MOD_CK1_1	1060	1066	...SANTLPQ...	Y	N
FBgn0005596_FBtr0085415_extended	1004	1101	MOD_GlcNHglycan	1004	1007	...HSGS...	Y	N
FBgn0005596_FBtr0085415_extended	1004	1101	MOD_GlcNHglycan	1006	1009	...GSAA...	Y	N
FBgn0005596_FBtr0085415_extended	1004	1101	MOD_GlcNHglycan	1052	1055	...MSAA...	Y	N
FBgn0005596_FBtr0085415_extended	1004	1101	MOD_GlcNHglycan	1059	1062	...ASAN...	Y	N
FBgn0005596_FBtr0085415_extended	1004	1101	MOD_GlcNHglycan	1076	1079	...PSAG...	Y	N
FBgn0005596_FBtr0085415_extended	1004	1101	MOD_GSK3_1	1046	1053	...ANGSVSMS...	Y	N
FBgn0005596_FBtr0085415_extended	1004	1101	MOD_N-GLC_1	1046	1051	...ANGSVS...	Y	N
FBgn0005596_FBtr0085415_extended	1004	1101	MOD_PIKK_1	1090	1096	...RPSTQQL...	Y	Y
FBgn0005596_FBtr0085415_extended	1004	1101	MOD_PKA_2	1089	1095	...ARPSTQQ...	Y	N
FBgn0005596_FBtr0085415_extended	1004	1101	MOD_ProDKin_1	1036	1042	...SHASPRY...	Y	N
FBgn0005596_FBtr0085415_extended	1004	1101	TRG_ENDOCYTIC_2	1042	1045	...YDLL...	Y	N
FBgn0005640_FBtr0110922_extended	503	517	DOC_MAPK_1	501	510	...KXKLKQVLSV...	Y	N
FBgn0005640_FBtr0110922_extended	503	517	LIG_PDZ_Class_2	512	517	...GVRFYC...	N	N
FBgn0005640_FBtr0110922_extended	503	517	LIG_SUMO_SBM_1	507	511	...VLSVD...	N	N
FBgn0005655_FBtr0086307_extended	262	284	DOC_WW_Pin1_4	271	276	...PASSPL...	N	N
FBgn0005655_FBtr0086307_extended	262	284	LIG_SH2_SRC	269	272	...YVPA...	N	N
FBgn0005655_FBtr0086307_extended	262	284	LIG_SH2_STAT5	269	272	...YVPA...	N	N
FBgn0005655_FBtr0086307_extended	262	284	MOD_N-GLC_1	257	262	...DNETXV...	N	N
FBgn0005655_FBtr0086307_extended	262	284	MOD_ProDKin_1	271	277	...PASSPLI...	N	N
FBgn0005694_FBtr0078349_extended	310	454	DEG_APCC_DBOX_1	421	429	...TREELQQLG...	Y	Y
FBgn0005694_FBtr0078349_extended	310	454	DOC_USP7_1	403	407	...ADGSF...	Y	Y
FBgn0005694_FBtr0078349_extended	310	454	DOC_USP7_1	442	446	...ATTSA...	Y	N
FBgn0005694_FBtr0078349_extended	310	454	DOC_WW_Pin1_4	376	381	...QDGSPH...	Y	Y
FBgn0005694_FBtr0078349_extended	310	454	DOC_WW_Pin1_4	432	437	...KVESPS...	Y	Y
FBgn0005694_FBtr0078349_extended	310	454	LIG_14-3-3_3	432	437	...KVESPS...	Y	Y
FBgn0005694_FBtr0078349_extended	310	454	LIG_FHA_2	419	425	...QHTREEL...	Y	Y
FBgn0005694_FBtr0078349_extended	310	454	LIG_FHA_2	448	454	...AETQREG...	Y	N
FBgn0005694_FBtr0078349_extended	310	454	LIG_SH3_3	335	341	...QHHPPPP...	Y	N
FBgn0005694_FBtr0078349_extended	310	454	LIG_SH3_3	430	436	...VIKVESP...	Y	Y
FBgn0005694_FBtr0078349_extended	310	454	LIG_SUMO_SBM_1	430	435	...VIKVES...	Y	Y
FBgn0005694_FBtr0078349_extended	310	454	LIG_TRAF2_1	421	424	...TREE...	Y	N
FBgn0005694_FBtr0078349_extended	310	454	MOD_CK1_1	361	367	...SATTVAQ...	Y	Y
FBgn0005694_FBtr0078349_extended	310	454	MOD_CK1_1	406	412	...SFVTMGG...	Y	Y
FBgn0005694_FBtr0078349_extended	310	454	MOD_CK2_1	418	424	...IQHTREE...	Y	Y
FBgn0005694_FBtr0078349_extended	310	454	MOD_CK2_1	447	453	...TAETQRE...	Y	N
FBgn0005694_FBtr0078349_extended	310	454	MOD_GlcNHglycan	360	363	...PSAT...	Y	Y
FBgn0005694_FBtr0078349_extended	310	454	MOD_GlcNHglycan	393	396	...SSAM...	Y	Y
FBgn0005694_FBtr0078349_extended	310	454	MOD_GlcNHglycan	444	447	...TSAT...	Y	N
FBgn0005694_FBtr0078349_extended	310	454	MOD_GSK3_1	354	361	...VTITTLPS...	Y	Y
FBgn0005694_FBtr0078349_extended	310	454	MOD_GSK3_1	399	406	...GAVTADGS...	Y	Y
FBgn0005694_FBtr0078349_extended	310	454	MOD_GSK3_1	434	441	...ESPSNGGT...	Y	Y
FBgn0005694_FBtr0078349_extended	310	454	MOD_GSK3_1	438	445	...NGGTATTS...	Y	N
FBgn0005694_FBtr0078349_extended	310	454	MOD_GSK3_1	440	447	...GTATTSAT...	Y	N
FBgn0005694_FBtr0078349_extended	310	454	MOD_PIKK_1	339	345	...PPPSQQQ...	Y	N
FBgn0005694_FBtr0078349_extended	310	454	MOD_PIKK_1	447	453	...TAETQRE...	Y	N
FBgn0005694_FBtr0078349_extended	310	454	MOD_PLK	403	409	...ADGSFVT...	Y	Y
FBgn0005694_FBtr0078349_extended	310	454	MOD_ProDKin_1	376	382	...QDGSPHH...	Y	Y
FBgn0005694_FBtr0078349_extended	310	454	MOD_ProDKin_1	432	438	...KVESPSN...	Y	Y
FBgn0005694_FBtr0078349_extended	310	454	MOD_SUMO	431	434	...IKVE...	Y	Y
FBgn0008654_FBtr0087793_extended	1370	1396	LIG_Actin_WH2_2	1377	1393	...CGTQMYLVAPLENLRNT...	Y	Y
FBgn0008654_FBtr0087793_extended	1370	1396	LIG_BRCT_BRCA1_1	1369	1373	...XSQAF...	N	Y
FBgn0008654_FBtr0087793_extended	1370	1396	LIG_SH2_STAT5	1382	1385	...YLVA...	N	Y
FBgn0008654_FBtr0087793_extended	1370	1396	MOD_CK1_1	1367	1373	...SAXSQAF...	N	Y
FBgn0008654_FBtr0087793_extended	1370	1396	MOD_GSK3_1	1363	1370	...PVASSAXS...	Y	N
FBgn0008654_FBtr0087793_extended	1370	1396	MOD_NEK2_1	1376	1381	...LCGTQM...	N	Y
FBgn0008654_FBtr0087793_extended	1370	1396	MOD_PIKK_1	1367	1373	...SAXSQAF...	N	Y
FBgn0008654_FBtr0087793_extended	1370	1396	MOD_PIKK_1	1376	1382	...LCGTQMY...	N	Y
FBgn0008654_FBtr0087793_extended	1370	1396	MOD_PKA_2	1390	1396	...LRNTDSN...	Y	N
FBgn0010263_FBtr0100468_extended	441	684	CLV_C14_Caspase3-7	564	568	...SSGDA...	Y	N
FBgn0010263_FBtr0100468_extended	441	684	DOC_USP7_1	522	526	...ASTSN...	Y	N
FBgn0010263_FBtr0100468_extended	441	684	DOC_USP7_1	553	557	...ATNSS...	Y	Y
FBgn0010263_FBtr0100468_extended	441	684	DOC_USP7_1	574	578	...AASSS...	Y	N
FBgn0010263_FBtr0100468_extended	441	684	DOC_USP7_1	575	579	...ASSSS...	Y	N
FBgn0010263_FBtr0100468_extended	441	684	DOC_USP7_1	629	633	...ATPSS...	Y	N
FBgn0010263_FBtr0100468_extended	441	684	DOC_WW_Pin1_4	627	632	...SAATPS...	Y	N
FBgn0010263_FBtr0100468_extended	441	684	LIG_14-3-3_3	536	541	...RLASST...	Y	Y
FBgn0010263_FBtr0100468_extended	441	684	LIG_14-3-3_3	590	595	...KTSTKF...	Y	Y
FBgn0010263_FBtr0100468_extended	441	684	LIG_BRCT_BRCA1_1	591	595	...TSTKF...	Y	Y
FBgn0010263_FBtr0100468_extended	441	684	LIG_BRCT_BRCA1_1	679	683	...WSNWF...	N	Y
FBgn0010263_FBtr0100468_extended	441	684	LIG_FHA_1	437	443	...KQTXLLT...	Y	N
FBgn0010263_FBtr0100468_extended	441	684	LIG_FHA_1	543	549	...ATTGDLA...	Y	Y
FBgn0010263_FBtr0100468_extended	441	684	LIG_FHA_1	591	597	...TSTKFIY...	Y	Y
FBgn0010263_FBtr0100468_extended	441	684	LIG_FHA_2	542	548	...AATTGDL...	Y	Y
FBgn0010263_FBtr0100468_extended	441	684	LIG_SH2_GRB2	497	500	...YVNH...	Y	Y
FBgn0010263_FBtr0100468_extended	441	684	LIG_SH2_SRC	497	500	...YVNH...	Y	Y
FBgn0010263_FBtr0100468_extended	441	684	LIG_SH2_STAT5	497	500	...YVNH...	Y	Y
FBgn0010263_FBtr0100468_extended	441	684	LIG_SH3_4	599	606	...KPQNQYEL...	Y	Y
FBgn0010263_FBtr0100468_extended	441	684	MOD_CK1_1	481	487	...SNNSNGC...	Y	Y
FBgn0010263_FBtr0100468_extended	441	684	MOD_CK1_1	514	520	...SNTSKQK...	Y	N
FBgn0010263_FBtr0100468_extended	441	684	MOD_CK1_1	556	562	...SSSSSHS...	Y	N
FBgn0010263_FBtr0100468_extended	441	684	MOD_CK1_1	557	563	...SSSSHSA...	Y	N
FBgn0010263_FBtr0100468_extended	441	684	MOD_CK1_1	559	565	...SSHSASS...	Y	N
FBgn0010263_FBtr0100468_extended	441	684	MOD_CK1_1	562	568	...SASSGDA...	Y	N
FBgn0010263_FBtr0100468_extended	441	684	MOD_CK1_1	576	582	...SSSSSSS...	Y	N
FBgn0010263_FBtr0100468_extended	441	684	MOD_CK1_1	577	583	...SSSSSSS...	Y	N
FBgn0010263_FBtr0100468_extended	441	684	MOD_CK1_1	578	584	...SSSSSST...	Y	N
FBgn0010263_FBtr0100468_extended	441	684	MOD_CK1_1	579	585	...SSSSSTN...	Y	N
FBgn0010263_FBtr0100468_extended	441	684	MOD_CK1_1	580	586	...SSSSTNN...	Y	N
FBgn0010263_FBtr0100468_extended	441	684	MOD_CK1_1	581	587	...SSSTNNN...	Y	N
FBgn0010263_FBtr0100468_extended	441	684	MOD_CK1_1	627	633	...SAATPSS...	Y	N
FBgn0010263_FBtr0100468_extended	441	684	MOD_CK1_1	633	639	...SNGSANS...	Y	N
FBgn0010263_FBtr0100468_extended	441	684	MOD_CK1_1	636	642	...SANSTNQ...	Y	N
FBgn0010263_FBtr0100468_extended	441	684	MOD_CK1_1	656	662	...SANSAGG...	Y	N
FBgn0010263_FBtr0100468_extended	441	684	MOD_GlcNHglycan	487	490	...CSAA...	Y	Y
FBgn0010263_FBtr0100468_extended	441	684	MOD_GlcNHglycan	561	564	...HSAS...	Y	N
FBgn0010263_FBtr0100468_extended	441	684	MOD_GlcNHglycan	564	567	...SSGD...	Y	N
FBgn0010263_FBtr0100468_extended	441	684	MOD_GlcNHglycan	626	629	...NSAA...	Y	Y
FBgn0010263_FBtr0100468_extended	441	684	MOD_GlcNHglycan	635	638	...GSAN...	Y	N
FBgn0010263_FBtr0100468_extended	441	684	MOD_GlcNHglycan	655	658	...MSAN...	Y	Y
FBgn0010263_FBtr0100468_extended	441	684	MOD_GlcNHglycan	658	661	...NSAG...	Y	N
FBgn0010263_FBtr0100468_extended	441	684	MOD_GlcNHglycan	663	666	...GSGN...	Y	N
FBgn0010263_FBtr0100468_extended	441	684	MOD_GSK3_1	436	443	...NKQTXLLT...	Y	N
FBgn0010263_FBtr0100468_extended	441	684	MOD_GSK3_1	469	476	...HHHSNIGS...	Y	Y
FBgn0010263_FBtr0100468_extended	441	684	MOD_GSK3_1	481	488	...SNNSNGCS...	Y	Y
FBgn0010263_FBtr0100468_extended	441	684	MOD_GSK3_1	509	516	...INNSTSNT...	Y	N
FBgn0010263_FBtr0100468_extended	441	684	MOD_GSK3_1	510	517	...NNSTSNTS...	Y	N
FBgn0010263_FBtr0100468_extended	441	684	MOD_GSK3_1	537	544	...LASSTAAT...	Y	Y
FBgn0010263_FBtr0100468_extended	441	684	MOD_GSK3_1	538	545	...ASSTAATT...	Y	Y
FBgn0010263_FBtr0100468_extended	441	684	MOD_GSK3_1	551	558	...TAATNSSS...	Y	Y
FBgn0010263_FBtr0100468_extended	441	684	MOD_GSK3_1	553	560	...ATNSSSSS...	Y	Y
FBgn0010263_FBtr0100468_extended	441	684	MOD_GSK3_1	555	562	...NSSSSSHS...	Y	N
FBgn0010263_FBtr0100468_extended	441	684	MOD_GSK3_1	557	564	...SSSSHSAS...	Y	N
FBgn0010263_FBtr0100468_extended	441	684	MOD_GSK3_1	570	577	...ATGTAASS...	Y	N
FBgn0010263_FBtr0100468_extended	441	684	MOD_GSK3_1	573	580	...TAASSSSS...	Y	N
FBgn0010263_FBtr0100468_extended	441	684	MOD_GSK3_1	574	581	...AASSSSSS...	Y	N
FBgn0010263_FBtr0100468_extended	441	684	MOD_GSK3_1	575	582	...ASSSSSSS...	Y	N
FBgn0010263_FBtr0100468_extended	441	684	MOD_GSK3_1	576	583	...SSSSSSSS...	Y	N
FBgn0010263_FBtr0100468_extended	441	684	MOD_GSK3_1	577	584	...SSSSSSST...	Y	N
FBgn0010263_FBtr0100468_extended	441	684	MOD_GSK3_1	629	636	...ATPSSNGS...	Y	N
FBgn0010263_FBtr0100468_extended	441	684	MOD_GSK3_1	633	640	...SNGSANST...	Y	N
FBgn0010263_FBtr0100468_extended	441	684	MOD_NEK2_1	537	542	...LASSTA...	Y	Y
FBgn0010263_FBtr0100468_extended	441	684	MOD_NEK2_1	548	553	...LAATAA...	Y	Y
FBgn0010263_FBtr0100468_extended	441	684	MOD_NEK2_1	589	594	...LKTSTK...	Y	Y
FBgn0010263_FBtr0100468_extended	441	684	MOD_NEK2_1	653	658	...LGMSAN...	Y	Y
FBgn0010263_FBtr0100468_extended	441	684	MOD_N-GLC_1	478	483	...NNNSNN...	Y	N
FBgn0010263_FBtr0100468_extended	441	684	MOD_N-GLC_1	481	486	...SNNSNG...	Y	N
FBgn0010263_FBtr0100468_extended	441	684	MOD_N-GLC_1	498	503	...VNHSSN...	Y	Y
FBgn0010263_FBtr0100468_extended	441	684	MOD_N-GLC_1	509	514	...INNSTS...	Y	N
FBgn0010263_FBtr0100468_extended	441	684	MOD_N-GLC_1	510	515	...NNSTSN...	Y	N
FBgn0010263_FBtr0100468_extended	441	684	MOD_N-GLC_1	514	519	...SNTSKQ...	Y	N
FBgn0010263_FBtr0100468_extended	441	684	MOD_N-GLC_1	554	559	...TNSSSS...	Y	N
FBgn0010263_FBtr0100468_extended	441	684	MOD_N-GLC_1	633	638	...SNGSAN...	Y	N
FBgn0010263_FBtr0100468_extended	441	684	MOD_N-GLC_1	637	642	...ANSTNQ...	Y	N
FBgn0010263_FBtr0100468_extended	441	684	MOD_ProDKin_1	627	633	...SAATPSS...	Y	N
FBgn0010263_FBtr0100468_extended	441	684	TRG_ENDOCYTIC_2	604	607	...YELL...	Y	Y
FBgn0010263_FBtr0100468_extended	441	684	TRG_PEX_1	679	683	...WSNWF...	N	Y
FBgn0010313_FBtr0078844_extended	552	584	CLV_C14_Caspase3-7	556	560	...SNQDN...	Y	N
FBgn0010313_FBtr0078844_extended	552	584	MOD_CK1_1	553	559	...STSSNQD...	Y	N
FBgn0010313_FBtr0078844_extended	552	584	MOD_CK1_1	565	571	...SSNSNLQ...	Y	N
FBgn0010313_FBtr0078844_extended	552	584	MOD_GSK3_1	561	568	...GNISSSNS...	Y	N
FBgn0010313_FBtr0078844_extended	552	584	MOD_GSK3_1	575	582	...QAPTKYAS...	Y	N
FBgn0010313_FBtr0078844_extended	552	584	MOD_N-GLC_1	561	566	...GNISSS...	Y	N
FBgn0010313_FBtr0078844_extended	552	584	TRG_ENDOCYTIC_2	580	583	...YASM...	Y	N
FBgn0010314_FBtr0079799_extended	76	97	LIG_FHA_1	71	77	...PKTDXIT...	Y	N
FBgn0010314_FBtr0079799_extended	76	97	LIG_FHA_2	90	96	...RYTYFET...	N	N
FBgn0010314_FBtr0079799_extended	76	97	LIG_SH2_STAT5	91	94	...YTYF...	N	N
FBgn0010314_FBtr0079799_extended	76	97	LIG_SH2_STAT5	93	96	...YFET...	N	N
FBgn0010314_FBtr0079799_extended	76	97	MOD_CK1_1	80	86	...SSSSSNN...	Y	N
FBgn0010314_FBtr0079799_extended	76	97	MOD_CK1_1	81	87	...SSSSNNN...	Y	N
FBgn0010314_FBtr0079799_extended	76	97	MOD_CK2_1	89	95	...IRYTYFE...	N	N
FBgn0010314_FBtr0079799_extended	76	97	MOD_GSK3_1	70	77	...RPKTDXIT...	Y	N
FBgn0010314_FBtr0079799_extended	76	97	MOD_GSK3_1	74	81	...DXITGGSS...	Y	N
FBgn0010314_FBtr0079799_extended	76	97	MOD_GSK3_1	77	84	...TGGSSSSS...	Y	N
FBgn0010314_FBtr0079799_extended	76	97	MOD_GSK3_1	89	96	...IRYTYFET...	N	N
FBgn0010314_FBtr0079799_extended	76	97	MOD_PKA_2	89	95	...IRYTYFE...	N	N
FBgn0010314_FBtr0079799_extended	76	97	TRG_ENDOCYTIC_2	91	94	...YTYF...	N	N
FBgn0010328_FBtr0308502_extended	714	730	DOC_CYCLIN_1	717	720	...RQLY...	N	N
FBgn0010328_FBtr0308502_extended	714	730	LIG_FHA_1	710	716	...LTTXCLV...	N	N
FBgn0010328_FBtr0308502_extended	714	730	MOD_NEK2_1	709	714	...LLTTXC...	N	N
FBgn0010328_FBtr0308502_extended	714	730	TRG_ENDOCYTIC_2	720	723	...YHCV...	N	N
FBgn0010328_FBtr0308502_extended	714	730	TRG_ER_diArg_1	723	726	...VRAR...	N	N
FBgn0010328_FBtr0308502_extended	714	730	TRG_ER_diArg_1	724	727	...RARL...	N	N
FBgn0010409_FBtr0086947_extended	179	194	DOC_WW_Pin1_4	177	182	...QXDSPA...	N	N
FBgn0010409_FBtr0086947_extended	179	194	LIG_FHA_1	183	189	...SYTYDLV...	N	N
FBgn0010409_FBtr0086947_extended	179	194	LIG_SH2_STAT5	184	187	...YTYD...	N	N
FBgn0010409_FBtr0086947_extended	179	194	MOD_CK1_1	180	186	...SPASYTY...	N	N
FBgn0010409_FBtr0086947_extended	179	194	MOD_ProDKin_1	177	183	...QXDSPAS...	N	N
FBgn0010409_FBtr0086947_extended	179	194	TRG_ENDOCYTIC_2	186	189	...YDLV...	N	N
FBgn0010452_FBtr0075890_extended	739	751	CLV_NDR_NDR_1	744	746	...RRQ...	Y	Y
FBgn0010452_FBtr0075890_extended	739	751	DOC_CYCLIN_1	745	749	...RQLSI...	Y	Y
FBgn0010452_FBtr0075890_extended	739	751	DOC_MAPK_1	743	749	...RRRQLSI...	Y	Y
FBgn0010452_FBtr0075890_extended	739	751	LIG_14-3-3_2	744	750	...RRQLSIY...	Y	Y
FBgn0010452_FBtr0075890_extended	739	751	LIG_PDZ_Class_2	746	751	...QLSIYA...	Y	Y
FBgn0010452_FBtr0075890_extended	739	751	MOD_GSK3_1	733	740	...RQFTHXSS...	Y	Y
FBgn0010452_FBtr0075890_extended	739	751	MOD_PKB_1	743	751	...RRRQLSIYA...	Y	Y
FBgn0010452_FBtr0075890_extended	739	751	TRG_ER_diArg_1	742	745	...YRRR...	Y	Y
FBgn0010612_FBtr0305994_extended	101	132	LIG_SH2_SRC	122	125	...YLYV...	N	N
FBgn0010612_FBtr0305994_extended	101	132	LIG_SH2_STAT5	122	125	...YLYV...	N	N
FBgn0010612_FBtr0305994_extended	101	132	LIG_SH2_STAT5	124	127	...YVCE...	N	N
FBgn0010612_FBtr0305994_extended	101	132	MOD_NEK2_1	107	112	...LAVTGM...	N	N
FBgn0010612_FBtr0305994_extended	101	132	MOD_NEK2_2	101	106	...AYYSLR...	N	N
FBgn0010612_FBtr0305994_extended	101	132	TRG_ENDOCYTIC_2	102	105	...YYSL...	N	N
FBgn0010612_FBtr0305994_extended	101	132	TRG_ENDOCYTIC_2	122	125	...YLYV...	N	N
FBgn0011259_FBtr0079691_extended	901	1125	CLV_C14_Caspase3-7	1102	1106	...SSGDS...	Y	N
FBgn0011259_FBtr0079691_extended	901	1125	CLV_NDR_NDR_1	1030	1032	...RRF...	Y	Y
FBgn0011259_FBtr0079691_extended	901	1125	CLV_NDR_NDR_1	1086	1088	...NRK...	Y	Y
FBgn0011259_FBtr0079691_extended	901	1125	CLV_NDR_NDR_1	1093	1095	...QRK...	Y	N
FBgn0011259_FBtr0079691_extended	901	1125	CLV_NDR_NDR_1	1098	1100	...RRN...	Y	N
FBgn0011259_FBtr0079691_extended	901	1125	DEG_SCF_FBW7_2	967	974	...LAETPSYE...	Y	Y
FBgn0011259_FBtr0079691_extended	901	1125	DOC_CKS1_1	1008	1013	...MITPPP...	Y	Y
FBgn0011259_FBtr0079691_extended	901	1125	DOC_CKS1_1	1015	1020	...YDTPHL...	Y	Y
FBgn0011259_FBtr0079691_extended	901	1125	DOC_CKS1_1	934	939	...PTTPPA...	Y	N
FBgn0011259_FBtr0079691_extended	901	1125	DOC_CKS1_1	957	962	...PVTPVQ...	Y	Y
FBgn0011259_FBtr0079691_extended	901	1125	DOC_CYCLIN_1	1037	1040	...RELF...	Y	Y
FBgn0011259_FBtr0079691_extended	901	1125	DOC_USP7_1	1051	1055	...PTASA...	Y	N
FBgn0011259_FBtr0079691_extended	901	1125	DOC_WW_Pin1_4	1007	1012	...AMITPP...	Y	Y
FBgn0011259_FBtr0079691_extended	901	1125	DOC_WW_Pin1_4	1014	1019	...PYDTPH...	Y	Y
FBgn0011259_FBtr0079691_extended	901	1125	DOC_WW_Pin1_4	1020	1025	...LIASPP...	Y	Y
FBgn0011259_FBtr0079691_extended	901	1125	DOC_WW_Pin1_4	1040	1045	...FSMSPA...	Y	Y
FBgn0011259_FBtr0079691_extended	901	1125	DOC_WW_Pin1_4	1047	1052	...GGATPT...	Y	Y
FBgn0011259_FBtr0079691_extended	901	1125	DOC_WW_Pin1_4	1061	1066	...SAITPT...	Y	Y
FBgn0011259_FBtr0079691_extended	901	1125	DOC_WW_Pin1_4	933	938	...GPTTPP...	Y	N
FBgn0011259_FBtr0079691_extended	901	1125	DOC_WW_Pin1_4	942	947	...RARSPM...	Y	Y
FBgn0011259_FBtr0079691_extended	901	1125	DOC_WW_Pin1_4	956	961	...MPVTPV...	Y	Y
FBgn0011259_FBtr0079691_extended	901	1125	DOC_WW_Pin1_4	962	967	...QPQSPL...	Y	Y
FBgn0011259_FBtr0079691_extended	901	1125	DOC_WW_Pin1_4	967	972	...LAETPS...	Y	Y
FBgn0011259_FBtr0079691_extended	901	1125	LIG_14-3-3_2	1037	1043	...RELFSMS...	Y	Y
FBgn0011259_FBtr0079691_extended	901	1125	LIG_CAP-Gly_1	1118	1125	...DWDENEMY...	Y	N
FBgn0011259_FBtr0079691_extended	901	1125	LIG_eIF4E_1	1015	1021	...YDTPHLI...	Y	Y
FBgn0011259_FBtr0079691_extended	901	1125	LIG_EVH1_2	1028	1032	...PPRRF...	Y	Y
FBgn0011259_FBtr0079691_extended	901	1125	LIG_FHA_1	1001	1007	...EDTSSLA...	Y	Y
FBgn0011259_FBtr0079691_extended	901	1125	LIG_FHA_1	1015	1021	...YDTPHLI...	Y	Y
FBgn0011259_FBtr0079691_extended	901	1125	LIG_MYND_1	1024	1028	...PPLPP...	Y	Y
FBgn0011259_FBtr0079691_extended	901	1125	LIG_SH3_1	954	960	...KSMPVTP...	Y	Y
FBgn0011259_FBtr0079691_extended	901	1125	LIG_SH3_2	1025	1030	...PLPPPR...	Y	Y
FBgn0011259_FBtr0079691_extended	901	1125	LIG_SH3_3	1008	1014	...MITPPPP...	Y	Y
FBgn0011259_FBtr0079691_extended	901	1125	LIG_SH3_3	1021	1027	...IASPPLP...	Y	Y
FBgn0011259_FBtr0079691_extended	901	1125	LIG_SH3_3	1022	1028	...ASPPLPP...	Y	Y
FBgn0011259_FBtr0079691_extended	901	1125	LIG_SH3_3	925	931	...HPHPLPP...	Y	N
FBgn0011259_FBtr0079691_extended	901	1125	LIG_SH3_3	928	934	...PLPPPGP...	Y	N
FBgn0011259_FBtr0079691_extended	901	1125	LIG_SH3_3	931	937	...PPGPTTP...	Y	N
FBgn0011259_FBtr0079691_extended	901	1125	LIG_SH3_3	935	941	...TTPPAQP...	Y	N
FBgn0011259_FBtr0079691_extended	901	1125	LIG_SH3_3	954	960	...KSMPVTP...	Y	Y
FBgn0011259_FBtr0079691_extended	901	1125	LIG_SH3_3	957	963	...PVTPVQP...	Y	Y
FBgn0011259_FBtr0079691_extended	901	1125	LIG_SH3_3	960	966	...PVQPQSP...	Y	Y
FBgn0011259_FBtr0079691_extended	901	1125	LIG_WW_1	1012	1015	...PPPY...	Y	Y
FBgn0011259_FBtr0079691_extended	901	1125	LIG_WW_2	1024	1027	...PPLP...	Y	Y
FBgn0011259_FBtr0079691_extended	901	1125	LIG_WW_3	1027	1031	...PPPRR...	Y	Y
FBgn0011259_FBtr0079691_extended	901	1125	MOD_CDK_1	1061	1067	...SAITPTK...	Y	Y
FBgn0011259_FBtr0079691_extended	901	1125	MOD_CK1_1	1061	1067	...SAITPTK...	Y	Y
FBgn0011259_FBtr0079691_extended	901	1125	MOD_CK1_1	1103	1109	...SGDSKEL...	Y	Y
FBgn0011259_FBtr0079691_extended	901	1125	MOD_GlcNHglycan	1053	1056	...ASAG...	Y	N
FBgn0011259_FBtr0079691_extended	901	1125	MOD_GlcNHglycan	1060	1063	...SSAI...	Y	Y
FBgn0011259_FBtr0079691_extended	901	1125	MOD_GlcNHglycan	1068	1071	...LSAA...	Y	Y
FBgn0011259_FBtr0079691_extended	901	1125	MOD_GlcNHglycan	1102	1105	...SSGD...	Y	N
FBgn0011259_FBtr0079691_extended	901	1125	MOD_GSK3_1	1047	1054	...GGATPTAS...	Y	Y
FBgn0011259_FBtr0079691_extended	901	1125	MOD_GSK3_1	1057	1064	...QRGSSAIT...	Y	Y
FBgn0011259_FBtr0079691_extended	901	1125	MOD_GSK3_1	1099	1106	...RNSSSGDS...	Y	N
FBgn0011259_FBtr0079691_extended	901	1125	MOD_GSK3_1	948	955	...IGRTYAKS...	Y	Y
FBgn0011259_FBtr0079691_extended	901	1125	MOD_GSK3_1	952	959	...YAKSMPVT...	Y	Y
FBgn0011259_FBtr0079691_extended	901	1125	MOD_GSK3_1	977	984	...ERHSDAAT...	Y	Y
FBgn0011259_FBtr0079691_extended	901	1125	MOD_N-GLC_1	1099	1104	...RNSSSG...	Y	N
FBgn0011259_FBtr0079691_extended	901	1125	MOD_PIKK_1	1080	1086	...QMATQLN...	Y	Y
FBgn0011259_FBtr0079691_extended	901	1125	MOD_PKA_1	1098	1104	...RRNSSSG...	Y	N
FBgn0011259_FBtr0079691_extended	901	1125	MOD_PKA_2	1057	1063	...QRGSSAI...	Y	Y
FBgn0011259_FBtr0079691_extended	901	1125	MOD_PKA_2	1098	1104	...RRNSSSG...	Y	N
FBgn0011259_FBtr0079691_extended	901	1125	MOD_PKA_2	977	983	...ERHSDAA...	Y	Y
FBgn0011259_FBtr0079691_extended	901	1125	MOD_PKB_1	1096	1104	...RRRRNSSSG...	Y	N
FBgn0011259_FBtr0079691_extended	901	1125	MOD_PKB_1	1097	1105	...RRRNSSSGD...	Y	N
FBgn0011259_FBtr0079691_extended	901	1125	MOD_ProDKin_1	1007	1013	...AMITPPP...	Y	Y
FBgn0011259_FBtr0079691_extended	901	1125	MOD_ProDKin_1	1014	1020	...PYDTPHL...	Y	Y
FBgn0011259_FBtr0079691_extended	901	1125	MOD_ProDKin_1	1020	1026	...LIASPPL...	Y	Y
FBgn0011259_FBtr0079691_extended	901	1125	MOD_ProDKin_1	1040	1046	...FSMSPAG...	Y	Y
FBgn0011259_FBtr0079691_extended	901	1125	MOD_ProDKin_1	1047	1053	...GGATPTA...	Y	Y
FBgn0011259_FBtr0079691_extended	901	1125	MOD_ProDKin_1	1061	1067	...SAITPTK...	Y	Y
FBgn0011259_FBtr0079691_extended	901	1125	MOD_ProDKin_1	933	939	...GPTTPPA...	Y	N
FBgn0011259_FBtr0079691_extended	901	1125	MOD_ProDKin_1	942	948	...RARSPMI...	Y	Y
FBgn0011259_FBtr0079691_extended	901	1125	MOD_ProDKin_1	956	962	...MPVTPVQ...	Y	Y
FBgn0011259_FBtr0079691_extended	901	1125	MOD_ProDKin_1	962	968	...QPQSPLA...	Y	Y
FBgn0011259_FBtr0079691_extended	901	1125	MOD_ProDKin_1	967	973	...LAETPSY...	Y	Y
FBgn0011259_FBtr0079691_extended	901	1125	TRG_ER_diArg_1	1029	1031	...PRR...	Y	Y
FBgn0011259_FBtr0079691_extended	901	1125	TRG_ER_diArg_1	1030	1032	...RRF...	Y	Y
FBgn0011259_FBtr0079691_extended	901	1125	TRG_ER_diArg_1	1094	1097	...RKRR...	Y	N
FBgn0011259_FBtr0079691_extended	901	1125	TRG_ER_diArg_1	1096	1099	...RRRR...	Y	N
FBgn0011259_FBtr0079691_extended	901	1125	TRG_ER_diArg_1	941	944	...PRAR...	Y	Y
FBgn0011259_FBtr0079691_extended	901	1125	TRG_NLS_MonoCore_2	1093	1098	...QRKRRR...	Y	N
FBgn0011259_FBtr0079691_extended	901	1125	TRG_NLS_MonoCore_2	1094	1099	...RKRRRR...	Y	N
FBgn0011259_FBtr0079691_extended	901	1125	TRG_NLS_MonoExtC_3	1093	1098	...QRKRRR...	Y	N
FBgn0011259_FBtr0079691_extended	901	1125	TRG_NLS_MonoExtC_3	1094	1099	...RKRRRR...	Y	N
FBgn0011259_FBtr0079691_extended	901	1125	TRG_NLS_MonoExtN_4	1094	1099	...RKRRRR...	Y	N
FBgn0011277_FBtr0070691_extended	169	191	DEG_SCF_FBW7_1	163	170	...VLETPXDS...	N	N
FBgn0011277_FBtr0070691_extended	169	191	DOC_CKS1_1	164	169	...LETPXD...	N	N
FBgn0011277_FBtr0070691_extended	169	191	DOC_USP7_1	167	171	...PXDSA...	N	N
FBgn0011277_FBtr0070691_extended	169	191	DOC_USP7_1	171	175	...AGASS...	N	N
FBgn0011277_FBtr0070691_extended	169	191	LIG_BRCT_BRCA1_1	178	182	...TSCLF...	N	N
FBgn0011277_FBtr0070691_extended	169	191	LIG_FHA_1	176	182	...FATSCLF...	N	N
FBgn0011277_FBtr0070691_extended	169	191	LIG_FHA_2	164	170	...LETPXDS...	N	N
FBgn0011277_FBtr0070691_extended	169	191	MOD_CK1_1	175	181	...SFATSCL...	N	N
FBgn0011277_FBtr0070691_extended	169	191	MOD_GlcNHglycan	169	172	...DSAG...	N	N
FBgn0011277_FBtr0070691_extended	169	191	MOD_GSK3_1	163	170	...VLETPXDS...	N	N
FBgn0011277_FBtr0070691_extended	169	191	MOD_GSK3_1	167	174	...PXDSAGAS...	N	N
FBgn0011277_FBtr0070691_extended	169	191	MOD_GSK3_1	171	178	...AGASSFAT...	N	N
FBgn0011277_FBtr0070691_extended	169	191	MOD_GSK3_1	172	179	...GASSFATS...	N	N
FBgn0011277_FBtr0070691_extended	169	191	MOD_NEK2_1	176	181	...FATSCL...	N	N
FBgn0011277_FBtr0070691_extended	169	191	MOD_ProDKin_1	163	169	...VLETPXD...	N	N
FBgn0011291_FBtr0079924_extended	198	216	LIG_14-3-3_3	198	203	...RVETLR...	N	N
FBgn0011291_FBtr0079924_extended	198	216	LIG_SH2_GRB2	213	216	...YKNT...	N	N
FBgn0011291_FBtr0079924_extended	198	216	MOD_PIKK_1	208	214	...KAVSQYK...	N	N
FBgn0011474_FBtr0309996_extended	693	707	LIG_TRAF2_1	695	698	...ALQE...	N	N
FBgn0011481_FBtr0083611_extended	447	509	DOC_USP7_1	473	477	...AAASN...	Y	Y
FBgn0011481_FBtr0083611_extended	447	509	DOC_USP7_1	480	484	...AAGSS...	Y	N
FBgn0011481_FBtr0083611_extended	447	509	DOC_USP7_1	481	485	...AGSSS...	Y	N
FBgn0011481_FBtr0083611_extended	447	509	DOC_USP7_1	496	500	...AAASN...	Y	Y
FBgn0011481_FBtr0083611_extended	447	509	MOD_CK1_1	476	482	...SNGSAAG...	Y	N
FBgn0011481_FBtr0083611_extended	447	509	MOD_CK1_1	485	491	...SAASIAA...	Y	Y
FBgn0011481_FBtr0083611_extended	447	509	MOD_GlcNHglycan	478	481	...GSAA...	Y	N
FBgn0011481_FBtr0083611_extended	447	509	MOD_GlcNHglycan	484	487	...SSAA...	Y	N
FBgn0011481_FBtr0083611_extended	447	509	MOD_GSK3_1	476	483	...SNGSAAGS...	Y	N
FBgn0011481_FBtr0083611_extended	447	509	MOD_GSK3_1	481	488	...AGSSSAAS...	Y	Y
FBgn0011481_FBtr0083611_extended	447	509	MOD_GSK3_1	496	503	...AAASNLLS...	Y	Y
FBgn0011481_FBtr0083611_extended	447	509	MOD_N-GLC_1	476	481	...SNGSAA...	Y	N
FBgn0011582_FBtr0301351_extended	483	520	LIG_FHA_1	514	520	...LTTRYVP...	Y	N
FBgn0011582_FBtr0301351_extended	483	520	MOD_NEK2_1	487	492	...LNLTGG...	N	N
FBgn0011582_FBtr0301351_extended	483	520	MOD_N-GLC_1	487	492	...LNLTGG...	N	N
FBgn0011604_FBtr0087841_extended	1029	1045	DOC_MAPK_1	1031	1041	...KANRYFSEIRL...	Y	Y
FBgn0011604_FBtr0087841_extended	1029	1045	LIG_SH2_STAT5	1035	1038	...YFSE...	Y	Y
FBgn0011604_FBtr0087841_extended	1029	1045	LIG_SH2_STAT5	1042	1045	...YTQH...	N	Y
FBgn0011604_FBtr0087841_extended	1029	1045	MOD_PKA_1	1026	1032	...KKXSDKA...	Y	Y
FBgn0011604_FBtr0087841_extended	1029	1045	TRG_NLS_Bipartite_1	1010	1029	...KRKSEVVATSSNSKKKKKXS...	Y	N
FBgn0011604_FBtr0087841_extended	1029	1045	TRG_NLS_MonoExtC_3	1024	1030	...KKKKXSD...	Y	N
FBgn0011604_FBtr0087841_extended	1029	1045	TRG_NLS_MonoExtN_4	1023	1029	...KKKKKXS...	Y	N
FBgn0011666_FBtr0084882_extended	608	613	LIG_SH2_STAT5	605	608	...YVXD...	N	N
FBgn0011666_FBtr0084882_extended	608	613	MOD_PLK	607	613	...XDASFVW...	N	N
FBgn0011672_FBtr0301477_extended	598	639	CLV_C14_Caspase3-7	603	607	...TDSDG...	N	N
FBgn0011672_FBtr0301477_extended	598	639	LIG_BIR_III_2	595	599	...DAXPL...	N	N
FBgn0011672_FBtr0301477_extended	598	639	LIG_FHA_2	601	607	...CCTDSDG...	N	N
FBgn0011672_FBtr0301477_extended	598	639	LIG_Rb_LxCxE_1	600	604	...LCCTD...	N	N
FBgn0011672_FBtr0301477_extended	598	639	LIG_SUMO_SBM_1	636	639	...VVLS...	Y	N
FBgn0011672_FBtr0301477_extended	598	639	MOD_CK1_1	605	611	...SDGSEEV...	N	N
FBgn0011672_FBtr0301477_extended	598	639	MOD_NEK2_1	613	618	...FTNSNN...	N	N
FBgn0011672_FBtr0301477_extended	598	639	MOD_NEK2_1	628	633	...LNGTGG...	N	N
FBgn0011672_FBtr0301477_extended	598	639	MOD_N-GLC_1	628	633	...LNGTGG...	N	N
FBgn0011726_FBtr0072188_extended	150	194	DOC_CYCLIN_1	152	156	...RALCI...	N	N
FBgn0011726_FBtr0072188_extended	150	194	DOC_CYCLIN_1	171	174	...RILL...	N	N
FBgn0011726_FBtr0072188_extended	150	194	DOC_WW_Pin1_4	173	178	...LLRSPI...	N	N
FBgn0011726_FBtr0072188_extended	150	194	LIG_FHA_1	168	174	...METRILL...	N	N
FBgn0011726_FBtr0072188_extended	150	194	LIG_FHA_2	164	170	...HETAMET...	N	N
FBgn0011726_FBtr0072188_extended	150	194	LIG_SH2_STAT5	184	187	...YIIC...	N	N
FBgn0011726_FBtr0072188_extended	150	194	MOD_CK2_1	163	169	...MHETAME...	N	N
FBgn0011726_FBtr0072188_extended	150	194	MOD_GSK3_1	163	170	...MHETAMET...	N	N
FBgn0011726_FBtr0072188_extended	150	194	MOD_NEK2_1	163	168	...MHETAM...	N	N
FBgn0011726_FBtr0072188_extended	150	194	MOD_ProDKin_1	173	179	...LLRSPIC...	N	N
FBgn0011745_FBtr0082652_extended	378	386	MOD_PKA_2	372	378	...HRKTFXP...	N	N
FBgn0011745_FBtr0082652_extended	378	386	TRG_ER_diLys_1	381	386	...KLKRHL...	N	N
FBgn0011760_FBtr0070705_extended	91	267	CLV_C14_Caspase3-7	230	234	...EDSDA...	Y	Y
FBgn0011760_FBtr0070705_extended	91	267	CLV_NDR_NDR_1	101	103	...RRL...	Y	N
FBgn0011760_FBtr0070705_extended	91	267	CLV_NDR_NDR_1	164	166	...ERK...	Y	N
FBgn0011760_FBtr0070705_extended	91	267	CLV_NDR_NDR_1	241	243	...RRA...	Y	Y
FBgn0011760_FBtr0070705_extended	91	267	DOC_CYCLIN_1	101	104	...RRLM...	Y	N
FBgn0011760_FBtr0070705_extended	91	267	DOC_USP7_1	138	142	...PQQSQ...	Y	N
FBgn0011760_FBtr0070705_extended	91	267	DOC_USP7_1	254	258	...PTSSS...	Y	N
FBgn0011760_FBtr0070705_extended	91	267	DOC_WW_Pin1_4	255	260	...TSSSPH...	Y	N
FBgn0011760_FBtr0070705_extended	91	267	LIG_14-3-3_2	165	171	...RKQQTLQ...	Y	Y
FBgn0011760_FBtr0070705_extended	91	267	LIG_FHA_2	225	231	...DGTIVED...	Y	Y
FBgn0011760_FBtr0070705_extended	91	267	LIG_IQ	100	119	...VRRLMEMQQLPRQQQQQQGQ...	Y	N
FBgn0011760_FBtr0070705_extended	91	267	LIG_SUMO_SBM_2	94	100	...ESDEVVV...	Y	N
FBgn0011760_FBtr0070705_extended	91	267	MOD_CDK_1	255	261	...TSSSPHK...	Y	N
FBgn0011760_FBtr0070705_extended	91	267	MOD_CK1_1	197	203	...SEDSQIQ...	Y	Y
FBgn0011760_FBtr0070705_extended	91	267	MOD_CK1_1	232	238	...SDATSCS...	Y	Y
FBgn0011760_FBtr0070705_extended	91	267	MOD_CK1_1	236	242	...SCSSCRR...	Y	Y
FBgn0011760_FBtr0070705_extended	91	267	MOD_CK1_1	88	94	...SGXSIVE...	N	N
FBgn0011760_FBtr0070705_extended	91	267	MOD_CK2_1	123	129	...FGASEDE...	Y	N
FBgn0011760_FBtr0070705_extended	91	267	MOD_CK2_1	224	230	...EDGTIVE...	Y	Y
FBgn0011760_FBtr0070705_extended	91	267	MOD_CK2_1	88	94	...SGXSIVE...	N	N
FBgn0011760_FBtr0070705_extended	91	267	MOD_GSK3_1	181	188	...EMMTDRAS...	Y	Y
FBgn0011760_FBtr0070705_extended	91	267	MOD_GSK3_1	229	236	...VEDSDATS...	Y	Y
FBgn0011760_FBtr0070705_extended	91	267	MOD_GSK3_1	232	239	...SDATSCSS...	Y	Y
FBgn0011760_FBtr0070705_extended	91	267	MOD_GSK3_1	88	95	...SGXSIVES...	N	N
FBgn0011760_FBtr0070705_extended	91	267	MOD_PIKK_1	138	144	...PQQSQQL...	Y	N
FBgn0011760_FBtr0070705_extended	91	267	MOD_PIKK_1	143	149	...QLQSQQQ...	Y	N
FBgn0011760_FBtr0070705_extended	91	267	MOD_PIKK_1	197	203	...SEDSQIQ...	Y	Y
FBgn0011760_FBtr0070705_extended	91	267	MOD_PKA_2	185	191	...DRASEKQ...	Y	Y
FBgn0011760_FBtr0070705_extended	91	267	MOD_PLK	224	230	...EDGTIVE...	Y	Y
FBgn0011760_FBtr0070705_extended	91	267	MOD_ProDKin_1	255	261	...TSSSPHK...	Y	N
FBgn0011760_FBtr0070705_extended	91	267	TRG_ER_diArg_1	100	102	...VRR...	Y	N
FBgn0011760_FBtr0070705_extended	91	267	TRG_ER_diArg_1	101	103	...RRL...	Y	N
FBgn0011823_FBtr0079937_extended	524	579	CLV_NDR_NDR_1	576	578	...RRM...	N	N
FBgn0011823_FBtr0079937_extended	524	579	DOC_CYCLIN_1	538	542	...KQLHL...	Y	N
FBgn0011823_FBtr0079937_extended	524	579	DOC_CYCLIN_1	555	559	...RILII...	N	Y
FBgn0011823_FBtr0079937_extended	524	579	DOC_MAPK_1	543	551	...RPRSHTMPL...	Y	N
FBgn0011823_FBtr0079937_extended	524	579	DOC_WW_Pin1_4	521	526	...TFXSPT...	Y	N
FBgn0011823_FBtr0079937_extended	524	579	DOC_WW_Pin1_4	523	528	...XSPTPH...	Y	N
FBgn0011823_FBtr0079937_extended	524	579	DOC_WW_Pin1_4	532	537	...SAHTPY...	Y	N
FBgn0011823_FBtr0079937_extended	524	579	LIG_14-3-3_1	545	550	...RSHTMP...	Y	N
FBgn0011823_FBtr0079937_extended	524	579	LIG_14-3-3_3	545	550	...RSHTMP...	Y	N
FBgn0011823_FBtr0079937_extended	524	579	LIG_FHA_1	524	530	...SPTPHIP...	Y	N
FBgn0011823_FBtr0079937_extended	524	579	LIG_FHA_1	546	552	...SHTMPLS...	Y	Y
FBgn0011823_FBtr0079937_extended	524	579	LIG_SH3_3	524	530	...SPTPHIP...	Y	N
FBgn0011823_FBtr0079937_extended	524	579	LIG_SUMO_SBM_1	556	561	...ILIITS...	N	Y
FBgn0011823_FBtr0079937_extended	524	579	MOD_CDK_1	532	538	...SAHTPYK...	Y	N
FBgn0011823_FBtr0079937_extended	524	579	MOD_CK1_1	532	538	...SAHTPYK...	Y	N
FBgn0011823_FBtr0079937_extended	524	579	MOD_GlcNHglycan	531	534	...NSAH...	Y	N
FBgn0011823_FBtr0079937_extended	524	579	MOD_GSK3_1	545	552	...RSHTMPLS...	Y	Y
FBgn0011823_FBtr0079937_extended	524	579	MOD_GSK3_1	558	565	...IITSYKHS...	N	Y
FBgn0011823_FBtr0079937_extended	524	579	MOD_LATS_1	541	547	...HLRPRSH...	Y	N
FBgn0011823_FBtr0079937_extended	524	579	MOD_NEK2_1	557	562	...LIITSY...	N	Y
FBgn0011823_FBtr0079937_extended	524	579	MOD_PIKK_1	562	568	...YKHSQTL...	N	Y
FBgn0011823_FBtr0079937_extended	524	579	MOD_PKB_1	543	551	...RPRSHTMPL...	Y	N
FBgn0011823_FBtr0079937_extended	524	579	MOD_ProDKin_1	521	527	...TFXSPTP...	Y	N
FBgn0011823_FBtr0079937_extended	524	579	MOD_ProDKin_1	523	529	...XSPTPHI...	Y	N
FBgn0011823_FBtr0079937_extended	524	579	MOD_ProDKin_1	532	538	...SAHTPYK...	Y	N
FBgn0011823_FBtr0079937_extended	524	579	TRG_ENDOCYTIC_2	537	540	...YKQL...	Y	N
FBgn0011823_FBtr0079937_extended	524	579	TRG_ER_diArg_1	542	545	...LRPR...	Y	N
FBgn0011823_FBtr0079937_extended	524	579	TRG_ER_diArg_1	576	578	...RRM...	N	N
FBgn0013469_FBtr0076247_extended	805	818	DOC_CYCLIN_1	805	808	...RCLY...	Y	Y
FBgn0013469_FBtr0076247_extended	805	818	DOC_USP7_1	809	813	...AAASR...	Y	Y
FBgn0013469_FBtr0076247_extended	805	818	LIG_BRCT_BRCA1_1	811	815	...ASRPF...	N	Y
FBgn0013531_FBtr0079544_extended	254	268	LIG_14-3-3_3	251	256	...RSXSAD...	Y	Y
FBgn0013531_FBtr0079544_extended	254	268	LIG_KEPE_1	257	263	...VKLEPPD...	Y	Y
FBgn0013531_FBtr0079544_extended	254	268	LIG_KEPE_2	257	264	...VKLEPPDE...	Y	Y
FBgn0013531_FBtr0079544_extended	254	268	LIG_SH3_3	259	265	...LEPPDEP...	Y	N
FBgn0013531_FBtr0079544_extended	254	268	MOD_GlcNHglycan	253	256	...XSAD...	Y	Y
FBgn0013531_FBtr0079544_extended	254	268	MOD_NEK2_1	249	254	...LHRSXS...	Y	Y
FBgn0013531_FBtr0079544_extended	254	268	MOD_SUMO	257	260	...VKLE...	Y	Y
FBgn0013548_FBtr0072085_extended	771	794	LIG_SUMO_SBM_1	782	786	...LVVLS...	N	N
FBgn0013548_FBtr0072085_extended	771	794	LIG_SUMO_SBM_2	777	782	...STIIAL...	Y	N
FBgn0013548_FBtr0072085_extended	771	794	MOD_CK1_1	774	780	...SSHSTII...	Y	N
FBgn0013548_FBtr0072085_extended	771	794	MOD_CK1_1	775	781	...SHSTIIA...	Y	N
FBgn0013548_FBtr0072085_extended	771	794	MOD_GlcNHglycan	785	788	...LSGH...	N	N
FBgn0013548_FBtr0072085_extended	771	794	MOD_GSK3_1	771	778	...RGASSHST...	Y	N
FBgn0013720_FBtr0070256_extended	258	291	CLV_NDR_NDR_1	289	291	...RRP...	Y	N
FBgn0013720_FBtr0070256_extended	258	291	LIG_14-3-3_2	269	275	...RLDLSLS...	N	N
FBgn0013720_FBtr0070256_extended	258	291	LIG_BRCT_BRCA1_1	272	276	...LSLSF...	N	N
FBgn0013720_FBtr0070256_extended	258	291	LIG_IQ	270	288	...LDLSLSFQTQSRASNLRNR...	Y	N
FBgn0013720_FBtr0070256_extended	258	291	LIG_SH2_STAT3	255	258	...YIXQ...	N	N
FBgn0013720_FBtr0070256_extended	258	291	LIG_SH2_STAT5	255	258	...YIXQ...	N	N
FBgn0013720_FBtr0070256_extended	258	291	LIG_SH2_STAT5	265	268	...YIPF...	N	N
FBgn0013720_FBtr0070256_extended	258	291	LIG_SH3_2	264	269	...PYIPFR...	N	N
FBgn0013720_FBtr0070256_extended	258	291	LIG_SH3_3	261	267	...ARLPYIP...	N	N
FBgn0013720_FBtr0070256_extended	258	291	MOD_CK1_1	275	281	...SFQTQSR...	Y	N
FBgn0013720_FBtr0070256_extended	258	291	MOD_CK1_1	280	286	...SRASNLR...	Y	N
FBgn0013720_FBtr0070256_extended	258	291	MOD_GlcNHglycan	259	262	...LSAR...	N	N
FBgn0013720_FBtr0070256_extended	258	291	MOD_NEK2_1	270	275	...LDLSLS...	N	N
FBgn0013720_FBtr0070256_extended	258	291	MOD_NEK2_1	272	277	...LSLSFQ...	N	N
FBgn0013720_FBtr0070256_extended	258	291	MOD_PIKK_1	275	281	...SFQTQSR...	Y	N
FBgn0013720_FBtr0070256_extended	258	291	MOD_PKA_2	280	286	...SRASNLR...	Y	N
FBgn0013720_FBtr0070256_extended	258	291	MOD_PLK	270	276	...LDLSLSF...	N	N
FBgn0013720_FBtr0070256_extended	258	291	TRG_ENDOCYTIC_2	265	268	...YIPF...	N	N
FBgn0013720_FBtr0070256_extended	258	291	TRG_ER_diArg_1	285	288	...LRNR...	Y	N
FBgn0013720_FBtr0070256_extended	258	291	TRG_ER_diArg_1	286	289	...RNRR...	Y	N
FBgn0013720_FBtr0070256_extended	258	291	TRG_ER_diArg_1	288	290	...RRR...	Y	N
FBgn0013720_FBtr0070256_extended	258	291	TRG_ER_diArg_1	289	291	...RRP...	Y	N
FBgn0013751_FBtr0073156_extended	277	287	DOC_WW_Pin1_4	278	283	...EQSSPA...	Y	N
FBgn0013751_FBtr0073156_extended	277	287	MOD_CDK_1	278	284	...EQSSPAR...	Y	N
FBgn0013751_FBtr0073156_extended	277	287	MOD_NEK2_1	277	282	...LEQSSP...	Y	Y
FBgn0013751_FBtr0073156_extended	277	287	MOD_ProDKin_1	278	284	...EQSSPAR...	Y	N
FBgn0013753_FBtr0072758_extended	215	253	DOC_CYCLIN_1	213	217	...RXLDL...	Y	Y
FBgn0013753_FBtr0072758_extended	215	253	DOC_USP7_1	221	225	...PGPSH...	Y	N
FBgn0013753_FBtr0072758_extended	215	253	LIG_MYND_1	226	230	...PQLPP...	Y	N
FBgn0013753_FBtr0072758_extended	215	253	LIG_PTB_Apo_2	243	250	...QFANTQYF...	Y	Y
FBgn0013753_FBtr0072758_extended	215	253	LIG_PTB_Phospho_1	243	249	...QFANTQY...	Y	Y
FBgn0013753_FBtr0072758_extended	215	253	LIG_SH2_STAT5	249	252	...YFMD...	Y	Y
FBgn0013753_FBtr0072758_extended	215	253	LIG_SH3_3	220	226	...APGPSHP...	Y	N
FBgn0013753_FBtr0072758_extended	215	253	LIG_SH3_3	223	229	...PSHPQLP...	Y	N
FBgn0013753_FBtr0072758_extended	215	253	MOD_NEK2_1	244	249	...FANTQY...	Y	Y
FBgn0013753_FBtr0072758_extended	215	253	MOD_PIKK_1	239	245	...QLETQFA...	Y	Y
FBgn0013753_FBtr0072758_extended	215	253	MOD_PIKK_1	244	250	...FANTQYF...	Y	Y
FBgn0013759_FBtr0084161_extended	900	929	LIG_Rb_LxCxE_1	904	908	...LECPD...	N	N
FBgn0013759_FBtr0084161_extended	900	929	LIG_SH2_STAT5	920	923	...YTQA...	N	N
FBgn0013759_FBtr0084161_extended	900	929	MOD_CK2_1	899	905	...XQDSELE...	N	N
FBgn0013759_FBtr0084161_extended	900	929	MOD_PIKK_1	918	924	...EAYTQAS...	N	N
FBgn0013987_FBtr0302940_extended	361	374	MOD_GSK3_1	354	361	...ANATRNXT...	Y	Y
FBgn0013987_FBtr0302940_extended	361	374	MOD_N-GLC_1	358	363	...RNXTTR...	Y	N
FBgn0013987_FBtr0302940_extended	361	374	MOD_PKA_2	366	372	...ERLTRPT...	Y	N
FBgn0014343_FBtr0075912_extended	643	682	DOC_CYCLIN_1	666	669	...RSLI...	Y	Y
FBgn0014343_FBtr0075912_extended	643	682	DOC_USP7_1	664	668	...AFRSL...	Y	Y
FBgn0014343_FBtr0075912_extended	643	682	DOC_WW_Pin1_4	645	650	...SAASPD...	Y	N
FBgn0014343_FBtr0075912_extended	643	682	DOC_WW_Pin1_4	657	662	...PIASPI...	Y	Y
FBgn0014343_FBtr0075912_extended	643	682	LIG_SH3_3	638	644	...SAKPXHP...	Y	N
FBgn0014343_FBtr0075912_extended	643	682	MOD_CK1_1	645	651	...SAASPDP...	Y	N
FBgn0014343_FBtr0075912_extended	643	682	MOD_CK1_1	660	666	...SPISAFR...	Y	Y
FBgn0014343_FBtr0075912_extended	643	682	MOD_GlcNHglycan	644	647	...PSAA...	Y	N
FBgn0014343_FBtr0075912_extended	643	682	MOD_GlcNHglycan	662	665	...ISAF...	Y	Y
FBgn0014343_FBtr0075912_extended	643	682	MOD_GSK3_1	660	667	...SPISAFRS...	Y	Y
FBgn0014343_FBtr0075912_extended	643	682	MOD_ProDKin_1	645	651	...SAASPDP...	Y	N
FBgn0014343_FBtr0075912_extended	643	682	MOD_ProDKin_1	657	663	...PIASPIS...	Y	Y
FBgn0015129_FBtr0085467_extended	539	807	CLV_C14_Caspase3-7	731	735	...SLIDA...	Y	Y
FBgn0015129_FBtr0085467_extended	539	807	CLV_C14_Caspase3-7	771	775	...EVSDS...	Y	N
FBgn0015129_FBtr0085467_extended	539	807	CLV_NDR_NDR_1	593	595	...RRS...	Y	N
FBgn0015129_FBtr0085467_extended	539	807	DEG_SCF_FBW7_1	681	686	...LTPGPS...	Y	Y
FBgn0015129_FBtr0085467_extended	539	807	DEG_SCF_FBW7_2	785	792	...VVTTPQLE...	Y	Y
FBgn0015129_FBtr0085467_extended	539	807	DOC_CKS1_1	786	791	...VTTPQL...	Y	Y
FBgn0015129_FBtr0085467_extended	539	807	DOC_CYCLIN_1	679	683	...KALTP...	Y	Y
FBgn0015129_FBtr0085467_extended	539	807	DOC_USP7_1	569	573	...ATPSS...	Y	N
FBgn0015129_FBtr0085467_extended	539	807	DOC_USP7_1	571	575	...PSSSQ...	Y	N
FBgn0015129_FBtr0085467_extended	539	807	DOC_USP7_1	609	613	...AVNSA...	Y	Y
FBgn0015129_FBtr0085467_extended	539	807	DOC_USP7_1	627	631	...AAASA...	Y	Y
FBgn0015129_FBtr0085467_extended	539	807	DOC_USP7_1	629	633	...ASASS...	Y	Y
FBgn0015129_FBtr0085467_extended	539	807	DOC_USP7_1	663	667	...PGGSV...	Y	N
FBgn0015129_FBtr0085467_extended	539	807	DOC_USP7_1	683	687	...PGPSN...	Y	N
FBgn0015129_FBtr0085467_extended	539	807	DOC_USP7_1	685	689	...PSNSS...	Y	N
FBgn0015129_FBtr0085467_extended	539	807	DOC_USP7_1	798	802	...ASSSS...	Y	N
FBgn0015129_FBtr0085467_extended	539	807	DOC_USP7_2	795	801	...PVEASSS...	Y	N
FBgn0015129_FBtr0085467_extended	539	807	DOC_WW_Pin1_4	567	572	...GTATPS...	Y	N
FBgn0015129_FBtr0085467_extended	539	807	DOC_WW_Pin1_4	659	664	...GSGSPG...	Y	N
FBgn0015129_FBtr0085467_extended	539	807	DOC_WW_Pin1_4	669	674	...GATTPL...	Y	Y
FBgn0015129_FBtr0085467_extended	539	807	DOC_WW_Pin1_4	679	684	...KALTPG...	Y	Y
FBgn0015129_FBtr0085467_extended	539	807	DOC_WW_Pin1_4	710	715	...SLGSPN...	Y	Y
FBgn0015129_FBtr0085467_extended	539	807	DOC_WW_Pin1_4	785	790	...VVTTPQ...	Y	Y
FBgn0015129_FBtr0085467_extended	539	807	LIG_Actin_WH2_2	689	707	...SGHHVSFMPMTGMKRLRSS...	Y	Y
FBgn0015129_FBtr0085467_extended	539	807	LIG_FHA_1	605	611	...NSTTAVN...	Y	Y
FBgn0015129_FBtr0085467_extended	539	807	LIG_FHA_1	645	651	...VSTLTIA...	Y	Y
FBgn0015129_FBtr0085467_extended	539	807	LIG_FHA_1	669	675	...GATTPLA...	Y	Y
FBgn0015129_FBtr0085467_extended	539	807	LIG_FHA_1	786	792	...VTTPQLE...	Y	Y
FBgn0015129_FBtr0085467_extended	539	807	LIG_FHA_2	759	765	...ITTLGDV...	Y	Y
FBgn0015129_FBtr0085467_extended	539	807	LIG_IQ	575	594	...QRSCTRCQSFHRHHHRSRRR...	Y	Y
FBgn0015129_FBtr0085467_extended	539	807	LIG_RGD	601	603	...RGD...	Y	N
FBgn0015129_FBtr0085467_extended	539	807	LIG_SH3_3	670	676	...ATTPLAP...	Y	Y
FBgn0015129_FBtr0085467_extended	539	807	LIG_SH3_3	783	789	...ALVVTTP...	Y	Y
FBgn0015129_FBtr0085467_extended	539	807	LIG_SUMO_SBM_1	618	622	...IVTIS...	Y	Y
FBgn0015129_FBtr0085467_extended	539	807	LIG_SUMO_SBM_1	784	788	...LVVTT...	Y	Y
FBgn0015129_FBtr0085467_extended	539	807	LIG_SUMO_SBM_2	617	621	...TIVTI...	Y	Y
FBgn0015129_FBtr0085467_extended	539	807	MOD_CK1_1	542	548	...SSCSTCS...	N	N
FBgn0015129_FBtr0085467_extended	539	807	MOD_CK1_1	543	549	...SCSTCSG...	N	N
FBgn0015129_FBtr0085467_extended	539	807	MOD_CK1_1	545	551	...STCSGGS...	N	N
FBgn0015129_FBtr0085467_extended	539	807	MOD_CK1_1	548	554	...SGGSNCG...	N	N
FBgn0015129_FBtr0085467_extended	539	807	MOD_CK1_1	565	571	...SSGTATP...	Y	N
FBgn0015129_FBtr0085467_extended	539	807	MOD_CK1_1	574	580	...SQRSCTR...	Y	Y
FBgn0015129_FBtr0085467_extended	539	807	MOD_CK1_1	630	636	...SASSLHL...	Y	Y
FBgn0015129_FBtr0085467_extended	539	807	MOD_CK1_1	643	649	...SSVSTLT...	Y	Y
FBgn0015129_FBtr0085467_extended	539	807	MOD_CK1_1	644	650	...SVSTLTI...	Y	Y
FBgn0015129_FBtr0085467_extended	539	807	MOD_CK1_1	646	652	...STLTIAS...	Y	Y
FBgn0015129_FBtr0085467_extended	539	807	MOD_CK1_1	668	674	...SGATTPL...	Y	Y
FBgn0015129_FBtr0085467_extended	539	807	MOD_CK1_1	686	692	...SNSSGHH...	Y	Y
FBgn0015129_FBtr0085467_extended	539	807	MOD_CK1_1	707	713	...SNASLGS...	Y	Y
FBgn0015129_FBtr0085467_extended	539	807	MOD_CK1_1	710	716	...SLGSPNG...	Y	Y
FBgn0015129_FBtr0085467_extended	539	807	MOD_CK1_1	728	734	...SAPSLID...	Y	Y
FBgn0015129_FBtr0085467_extended	539	807	MOD_CK1_1	754	760	...SVQSQIT...	Y	Y
FBgn0015129_FBtr0085467_extended	539	807	MOD_CK1_1	757	763	...SQITTLG...	Y	Y
FBgn0015129_FBtr0085467_extended	539	807	MOD_CK1_1	799	805	...SSSSSSS...	Y	N
FBgn0015129_FBtr0085467_extended	539	807	MOD_CK1_1	800	806	...SSSSSSV...	Y	N
FBgn0015129_FBtr0085467_extended	539	807	MOD_CK1_1	801	807	...SSSSSVK...	Y	N
FBgn0015129_FBtr0085467_extended	539	807	MOD_CK2_1	770	776	...EEVSDSE...	Y	N
FBgn0015129_FBtr0085467_extended	539	807	MOD_CK2_1	772	778	...VSDSESE...	Y	Y
FBgn0015129_FBtr0085467_extended	539	807	MOD_GlcNHglycan	547	550	...CSGG...	N	N
FBgn0015129_FBtr0085467_extended	539	807	MOD_GlcNHglycan	557	560	...RSAH...	Y	N
FBgn0015129_FBtr0085467_extended	539	807	MOD_GlcNHglycan	565	568	...SSGT...	Y	N
FBgn0015129_FBtr0085467_extended	539	807	MOD_GlcNHglycan	595	598	...SSGM...	Y	N
FBgn0015129_FBtr0085467_extended	539	807	MOD_GlcNHglycan	611	614	...NSAL...	Y	Y
FBgn0015129_FBtr0085467_extended	539	807	MOD_GlcNHglycan	621	624	...ISAP...	Y	Y
FBgn0015129_FBtr0085467_extended	539	807	MOD_GlcNHglycan	629	632	...ASAS...	Y	Y
FBgn0015129_FBtr0085467_extended	539	807	MOD_GlcNHglycan	657	660	...LSGS...	Y	N
FBgn0015129_FBtr0085467_extended	539	807	MOD_GlcNHglycan	659	662	...GSGS...	Y	N
FBgn0015129_FBtr0085467_extended	539	807	MOD_GlcNHglycan	667	670	...VSGA...	Y	N
FBgn0015129_FBtr0085467_extended	539	807	MOD_GlcNHglycan	688	691	...SSGH...	Y	Y
FBgn0015129_FBtr0085467_extended	539	807	MOD_GlcNHglycan	727	730	...TSAP...	Y	Y
FBgn0015129_FBtr0085467_extended	539	807	MOD_GSK3_1	539	546	...RQLSSCST...	N	N
FBgn0015129_FBtr0085467_extended	539	807	MOD_GSK3_1	563	570	...HHSSGTAT...	Y	N
FBgn0015129_FBtr0085467_extended	539	807	MOD_GSK3_1	565	572	...SSGTATPS...	Y	N
FBgn0015129_FBtr0085467_extended	539	807	MOD_GSK3_1	567	574	...GTATPSSS...	Y	N
FBgn0015129_FBtr0085467_extended	539	807	MOD_GSK3_1	570	577	...TPSSSQRS...	Y	N
FBgn0015129_FBtr0085467_extended	539	807	MOD_GSK3_1	576	583	...RSCTRCQS...	Y	Y
FBgn0015129_FBtr0085467_extended	539	807	MOD_GSK3_1	588	595	...HHRSRRRS...	Y	Y
FBgn0015129_FBtr0085467_extended	539	807	MOD_GSK3_1	605	612	...NSTTAVNS...	Y	Y
FBgn0015129_FBtr0085467_extended	539	807	MOD_GSK3_1	640	647	...GRPSSVST...	Y	Y
FBgn0015129_FBtr0085467_extended	539	807	MOD_GSK3_1	649	656	...TIASVPPT...	Y	Y
FBgn0015129_FBtr0085467_extended	539	807	MOD_GSK3_1	653	660	...VPPTLSGS...	Y	Y
FBgn0015129_FBtr0085467_extended	539	807	MOD_GSK3_1	655	662	...PTLSGSGS...	Y	N
FBgn0015129_FBtr0085467_extended	539	807	MOD_GSK3_1	659	666	...GSGSPGGS...	Y	N
FBgn0015129_FBtr0085467_extended	539	807	MOD_GSK3_1	665	672	...GSVSGATT...	Y	N
FBgn0015129_FBtr0085467_extended	539	807	MOD_GSK3_1	679	686	...KALTPGPS...	Y	Y
FBgn0015129_FBtr0085467_extended	539	807	MOD_GSK3_1	703	710	...RLRSSNAS...	Y	Y
FBgn0015129_FBtr0085467_extended	539	807	MOD_GSK3_1	724	731	...ADTTSAPS...	Y	Y
FBgn0015129_FBtr0085467_extended	539	807	MOD_GSK3_1	754	761	...SVQSQITT...	Y	Y
FBgn0015129_FBtr0085467_extended	539	807	MOD_GSK3_1	770	777	...EEVSDSES...	Y	Y
FBgn0015129_FBtr0085467_extended	539	807	MOD_GSK3_1	772	779	...VSDSESES...	Y	Y
FBgn0015129_FBtr0085467_extended	539	807	MOD_GSK3_1	796	803	...VEASSSSS...	Y	N
FBgn0015129_FBtr0085467_extended	539	807	MOD_GSK3_1	797	804	...EASSSSSS...	Y	N
FBgn0015129_FBtr0085467_extended	539	807	MOD_GSK3_1	798	805	...ASSSSSSS...	Y	N
FBgn0015129_FBtr0085467_extended	539	807	MOD_NEK2_1	614	619	...LAKTIV...	Y	Y
FBgn0015129_FBtr0085467_extended	539	807	MOD_NEK2_1	657	662	...LSGSGS...	Y	N
FBgn0015129_FBtr0085467_extended	539	807	MOD_NEK2_1	704	709	...LRSSNA...	Y	Y
FBgn0015129_FBtr0085467_extended	539	807	MOD_NEK2_1	784	789	...LVVTTP...	Y	Y
FBgn0015129_FBtr0085467_extended	539	807	MOD_N-GLC_1	604	609	...YNSTTA...	Y	Y
FBgn0015129_FBtr0085467_extended	539	807	MOD_N-GLC_1	686	691	...SNSSGH...	Y	Y
FBgn0015129_FBtr0085467_extended	539	807	MOD_N-GLC_1	707	712	...SNASLG...	Y	Y
FBgn0015129_FBtr0085467_extended	539	807	MOD_PIKK_1	571	577	...PSSSQRS...	Y	N
FBgn0015129_FBtr0085467_extended	539	807	MOD_PIKK_1	754	760	...SVQSQIT...	Y	Y
FBgn0015129_FBtr0085467_extended	539	807	MOD_PIKK_1	790	796	...QLESQPV...	Y	Y
FBgn0015129_FBtr0085467_extended	539	807	MOD_PKA_1	592	598	...RRRSSGM...	Y	N
FBgn0015129_FBtr0085467_extended	539	807	MOD_PKA_1	593	599	...RRSSGMQ...	Y	N
FBgn0015129_FBtr0085467_extended	539	807	MOD_PKA_2	592	598	...RRRSSGM...	Y	N
FBgn0015129_FBtr0085467_extended	539	807	MOD_PKA_2	593	599	...RRSSGMQ...	Y	N
FBgn0015129_FBtr0085467_extended	539	807	MOD_PKA_2	640	646	...GRPSSVS...	Y	Y
FBgn0015129_FBtr0085467_extended	539	807	MOD_PKA_2	704	710	...LRSSNAS...	Y	Y
FBgn0015129_FBtr0085467_extended	539	807	MOD_PKB_1	590	598	...RSRRRSSGM...	Y	N
FBgn0015129_FBtr0085467_extended	539	807	MOD_ProDKin_1	567	573	...GTATPSS...	Y	N
FBgn0015129_FBtr0085467_extended	539	807	MOD_ProDKin_1	659	665	...GSGSPGG...	Y	N
FBgn0015129_FBtr0085467_extended	539	807	MOD_ProDKin_1	669	675	...GATTPLA...	Y	Y
FBgn0015129_FBtr0085467_extended	539	807	MOD_ProDKin_1	679	685	...KALTPGP...	Y	Y
FBgn0015129_FBtr0085467_extended	539	807	MOD_ProDKin_1	710	716	...SLGSPNG...	Y	Y
FBgn0015129_FBtr0085467_extended	539	807	MOD_ProDKin_1	785	791	...VVTTPQL...	Y	Y
FBgn0015129_FBtr0085467_extended	539	807	TRG_ER_diArg_1	590	593	...RSRR...	Y	N
FBgn0015129_FBtr0085467_extended	539	807	TRG_ER_diArg_1	592	594	...RRR...	Y	N
FBgn0015229_FBtr0084157_extended	230	248	DOC_USP7_1	240	244	...PWRSN...	Y	N
FBgn0015229_FBtr0084157_extended	230	248	DOC_WW_Pin1_4	236	241	...MTNSPW...	Y	Y
FBgn0015229_FBtr0084157_extended	230	248	MOD_CDK_1	236	242	...MTNSPWR...	Y	Y
FBgn0015229_FBtr0084157_extended	230	248	MOD_GSK3_1	232	239	...IRMTMTNS...	Y	Y
FBgn0015229_FBtr0084157_extended	230	248	MOD_GSK3_1	236	243	...MTNSPWRS...	Y	Y
FBgn0015229_FBtr0084157_extended	230	248	MOD_NEK2_1	234	239	...MTMTNS...	Y	Y
FBgn0015229_FBtr0084157_extended	230	248	MOD_PKA_2	232	238	...IRMTMTN...	Y	Y
FBgn0015229_FBtr0084157_extended	230	248	MOD_ProDKin_1	236	242	...MTNSPWR...	Y	Y
FBgn0015269_FBtr0100113_extended	2766	2793	CLV_NDR_NDR_1	2774	2776	...RRT...	Y	N
FBgn0015269_FBtr0100113_extended	2766	2793	DOC_CYCLIN_1	2784	2788	...RFLNL...	N	N
FBgn0015269_FBtr0100113_extended	2766	2793	LIG_FHA_1	2774	2780	...RRTTLIA...	Y	N
FBgn0015269_FBtr0100113_extended	2766	2793	MOD_GSK3_1	2766	2773	...ITTTNPRT...	Y	N
FBgn0015269_FBtr0100113_extended	2766	2793	MOD_GSK3_1	2770	2777	...NPRTRRTT...	Y	N
FBgn0015269_FBtr0100113_extended	2766	2793	MOD_PKA_1	2774	2780	...RRTTLIA...	Y	N
FBgn0015269_FBtr0100113_extended	2766	2793	MOD_PKA_2	2773	2779	...TRRTTLI...	Y	N
FBgn0015269_FBtr0100113_extended	2766	2793	MOD_PKA_2	2774	2780	...RRTTLIA...	Y	N
FBgn0015269_FBtr0100113_extended	2766	2793	MOD_PKB_1	2772	2780	...RTRRTTLIA...	Y	N
FBgn0015269_FBtr0100113_extended	2766	2793	TRG_ER_diArg_1	2771	2774	...PRTR...	Y	N
FBgn0015269_FBtr0100113_extended	2766	2793	TRG_ER_diArg_1	2772	2775	...RTRR...	Y	N
FBgn0015269_FBtr0100113_extended	2766	2793	TRG_ER_diLys_1	2790	2793	...KKCF...	N	N
FBgn0015380_FBtr0081195_extended	612	645	CLV_NDR_NDR_1	628	630	...RRK...	N	N
FBgn0015380_FBtr0081195_extended	612	645	LIG_Actin_WH2_2	603	618	...HTQITRYVXPAVLKHA...	N	N
FBgn0015380_FBtr0081195_extended	612	645	LIG_BRCT_BRCA1_1	637	641	...SSTLF...	N	N
FBgn0015380_FBtr0081195_extended	612	645	LIG_BRCT_BRCA1_2	637	643	...SSTLFPK...	N	N
FBgn0015380_FBtr0081195_extended	612	645	LIG_SH2_PTP2	609	612	...YVXP...	N	N
FBgn0015380_FBtr0081195_extended	612	645	LIG_SH2_STAT5	609	612	...YVXP...	N	N
FBgn0015380_FBtr0081195_extended	612	645	MOD_GSK3_1	632	639	...FQQTTSST...	Y	N
FBgn0015380_FBtr0081195_extended	612	645	MOD_NEK2_1	632	637	...FQQTTS...	Y	N
FBgn0015380_FBtr0081195_extended	612	645	TRG_ER_diArg_1	626	629	...RRRR...	N	N
FBgn0015380_FBtr0081195_extended	612	645	TRG_NLS_MonoCore_2	624	629	...NKRRRR...	N	N
FBgn0015380_FBtr0081195_extended	612	645	TRG_NLS_MonoExtC_3	624	629	...NKRRRR...	N	N
FBgn0015380_FBtr0081195_extended	612	645	TRG_NLS_MonoExtN_4	622	629	...KYNKRRRR...	N	N
FBgn0015600_FBtr0112883_extended	684	730	CLV_C14_Caspase3-7	722	726	...EHSDS...	Y	Y
FBgn0015600_FBtr0112883_extended	684	730	DOC_USP7_1	701	705	...AYESE...	Y	Y
FBgn0015600_FBtr0112883_extended	684	730	DOC_USP7_1	721	725	...PEHSD...	Y	Y
FBgn0015600_FBtr0112883_extended	684	730	LIG_14-3-3_3	723	728	...HSDSDD...	Y	Y
FBgn0015600_FBtr0112883_extended	684	730	LIG_CAP-Gly_1	722	730	...EHSDSDDSF...	Y	Y
FBgn0015600_FBtr0112883_extended	684	730	LIG_PDZ_Class_3	725	730	...DSDDSF...	Y	Y
FBgn0015600_FBtr0112883_extended	684	730	LIG_SH2_SRC	687	690	...YEEH...	Y	Y
FBgn0015600_FBtr0112883_extended	684	730	LIG_SUMO_SBM_2	712	716	...DELIV...	Y	Y
FBgn0015600_FBtr0112883_extended	684	730	LIG_TRAF2_1	686	689	...AYEE...	Y	Y
FBgn0015600_FBtr0112883_extended	684	730	LIG_TRAF2_1	697	700	...AAEE...	Y	Y
FBgn0015778_FBtr0082799_extended	692	757	CLV_NDR_NDR_1	748	750	...TRK...	Y	Y
FBgn0015778_FBtr0082799_extended	692	757	DEG_APCC_TPR_1	755	757	...TLR...	Y	Y
FBgn0015778_FBtr0082799_extended	692	757	LIG_14-3-3_3	726	731	...KTSTSS...	Y	Y
FBgn0015778_FBtr0082799_extended	692	757	LIG_14-3-3_3	750	755	...KSHTHT...	Y	Y
FBgn0015778_FBtr0082799_extended	692	757	LIG_14-3-3_3	752	757	...HTHTLR...	Y	Y
FBgn0015778_FBtr0082799_extended	692	757	LIG_eIF4E_1	738	744	...YIQEHLM...	Y	Y
FBgn0015778_FBtr0082799_extended	692	757	LIG_FHA_1	751	757	...SHTHTLR...	Y	Y
FBgn0015778_FBtr0082799_extended	692	757	LIG_SH2_STAT5	738	741	...YIQE...	Y	Y
FBgn0015778_FBtr0082799_extended	692	757	MOD_CK1_1	707	713	...SNGSSSD...	Y	Y
FBgn0015778_FBtr0082799_extended	692	757	MOD_CK1_1	728	734	...STSSTMQ...	Y	Y
FBgn0015778_FBtr0082799_extended	692	757	MOD_GSK3_1	704	711	...QQMSNGSS...	Y	Y
FBgn0015778_FBtr0082799_extended	692	757	MOD_GSK3_1	717	724	...KNSSNNPT...	Y	Y
FBgn0015778_FBtr0082799_extended	692	757	MOD_GSK3_1	721	728	...NNPTLKTS...	Y	Y
FBgn0015778_FBtr0082799_extended	692	757	MOD_GSK3_1	724	731	...TLKTSTSS...	Y	Y
FBgn0015778_FBtr0082799_extended	692	757	MOD_GSK3_1	725	732	...LKTSTSST...	Y	Y
FBgn0015778_FBtr0082799_extended	692	757	MOD_GSK3_1	728	735	...STSSTMQS...	Y	Y
FBgn0015778_FBtr0082799_extended	692	757	MOD_GSK3_1	748	755	...TRKSHTHT...	Y	Y
FBgn0015778_FBtr0082799_extended	692	757	MOD_NEK2_1	725	730	...LKTSTS...	Y	Y
FBgn0015778_FBtr0082799_extended	692	757	MOD_N-GLC_1	707	712	...SNGSSS...	Y	Y
FBgn0015778_FBtr0082799_extended	692	757	MOD_N-GLC_1	717	722	...KNSSNN...	Y	Y
FBgn0015778_FBtr0082799_extended	692	757	MOD_PKA_2	748	754	...TRKSHTH...	Y	Y
FBgn0015797_FBtr0080361_extended	210	272	CLV_NDR_NDR_1	214	216	...RRS...	N	N
FBgn0015797_FBtr0080361_extended	210	272	DOC_MAPK_1	214	222	...RRSNHPLPL...	Y	N
FBgn0015797_FBtr0080361_extended	210	272	LIG_Actin_WH2_2	251	268	...ICGGFLNIYTHIHTLRLS...	N	N
FBgn0015797_FBtr0080361_extended	210	272	LIG_FHA_1	246	252	...VCTGRIC...	N	N
FBgn0015797_FBtr0080361_extended	210	272	LIG_FHA_1	262	268	...IHTLRLS...	N	N
FBgn0015797_FBtr0080361_extended	210	272	LIG_SH2_STAT5	259	262	...YTHI...	N	N
FBgn0015797_FBtr0080361_extended	210	272	MOD_CK1_1	213	219	...SRRSNHP...	Y	N
FBgn0015797_FBtr0080361_extended	210	272	MOD_GlcNHglycan	243	246	...VSGV...	N	N
FBgn0015797_FBtr0080361_extended	210	272	MOD_GSK3_1	241	248	...TQVSGVCT...	N	N
FBgn0015797_FBtr0080361_extended	210	272	MOD_GSK3_1	257	264	...NIYTHIHT...	N	N
FBgn0015797_FBtr0080361_extended	210	272	MOD_GSK3_1	261	268	...HIHTLRLS...	N	N
FBgn0015797_FBtr0080361_extended	210	272	MOD_NEK2_1	265	270	...LRLSLF...	N	N
FBgn0015797_FBtr0080361_extended	210	272	MOD_PIKK_1	238	244	...HWCTQVS...	N	N
FBgn0015797_FBtr0080361_extended	210	272	MOD_PKA_2	210	216	...NRLSRRS...	Y	N
FBgn0015797_FBtr0080361_extended	210	272	MOD_PKA_2	213	219	...SRRSNHP...	Y	N
FBgn0015797_FBtr0080361_extended	210	272	MOD_PKA_2	265	271	...LRLSLFI...	N	N
FBgn0015797_FBtr0080361_extended	210	272	TRG_ENDOCYTIC_2	259	262	...YTHI...	N	N
FBgn0015838_FBtr0088566_extended	583	608	DEG_SCF_FBW7_1	589	596	...PINTPTHS...	Y	N
FBgn0015838_FBtr0088566_extended	583	608	DOC_CKS1_1	590	595	...INTPTH...	Y	N
FBgn0015838_FBtr0088566_extended	583	608	DOC_USP7_1	593	597	...PTHSN...	Y	N
FBgn0015838_FBtr0088566_extended	583	608	DOC_WW_Pin1_4	589	594	...PINTPT...	Y	N
FBgn0015838_FBtr0088566_extended	583	608	LIG_PDZ_Class_2	603	608	...YLHVFV...	N	Y
FBgn0015838_FBtr0088566_extended	583	608	LIG_SH2_SRC	603	606	...YLHV...	N	Y
FBgn0015838_FBtr0088566_extended	583	608	LIG_SH2_STAT5	603	606	...YLHV...	N	Y
FBgn0015838_FBtr0088566_extended	583	608	MOD_CK1_1	577	583	...SETSVXH...	Y	N
FBgn0015838_FBtr0088566_extended	583	608	MOD_CK1_1	596	602	...SNQTQSS...	Y	Y
FBgn0015838_FBtr0088566_extended	583	608	MOD_GSK3_1	589	596	...PINTPTHS...	Y	N
FBgn0015838_FBtr0088566_extended	583	608	MOD_N-GLC_1	596	601	...SNQTQS...	Y	N
FBgn0015838_FBtr0088566_extended	583	608	MOD_PIKK_1	596	602	...SNQTQSS...	Y	Y
FBgn0015838_FBtr0088566_extended	583	608	MOD_PLK	577	583	...SETSVXH...	Y	N
FBgn0015838_FBtr0088566_extended	583	608	MOD_ProDKin_1	589	595	...PINTPTH...	Y	N
FBgn0015838_FBtr0088566_extended	583	608	TRG_ENDOCYTIC_2	603	606	...YLHV...	N	Y
FBgn0015924_FBtr0078087_extended	493	506	DOC_PP1	492	498	...XSKIVFK...	N	N
FBgn0015924_FBtr0078087_extended	493	506	MOD_GlcNHglycan	501	504	...QSAR...	N	N
FBgn0015924_FBtr0078087_extended	493	506	MOD_NEK2_1	499	504	...LCQSAR...	N	N
FBgn0015924_FBtr0078087_extended	493	506	MOD_N-GLC_1	490	495	...TNXSKI...	N	N
FBgn0015926_FBtr0074007_extended	651	677	LIG_BRCT_BRCA1_1	657	661	...NSHRF...	Y	N
FBgn0015926_FBtr0074007_extended	651	677	MOD_GlcNHglycan	651	654	...GSGS...	Y	N
FBgn0015926_FBtr0074007_extended	651	677	MOD_GSK3_1	645	652	...RRISTXGS...	Y	N
FBgn0015926_FBtr0074007_extended	651	677	MOD_GSK3_1	649	656	...TXGSGSDT...	Y	N
FBgn0015926_FBtr0074007_extended	651	677	MOD_GSK3_1	651	658	...GSGSDTNS...	Y	N
FBgn0015926_FBtr0074007_extended	651	677	MOD_NEK2_1	668	673	...LALSCK...	N	N
FBgn0015926_FBtr0074007_extended	651	677	MOD_PKA_1	645	651	...RRISTXG...	Y	N
FBgn0015926_FBtr0074007_extended	651	677	MOD_PKA_2	645	651	...RRISTXG...	Y	N
FBgn0015949_FBtr0086484_extended	661	827	CLV_NDR_NDR_1	691	693	...FRK...	Y	Y
FBgn0015949_FBtr0086484_extended	661	827	CLV_NDR_NDR_1	729	731	...KRK...	Y	Y
FBgn0015949_FBtr0086484_extended	661	827	DOC_CKS1_1	785	790	...LLTPNN...	Y	N
FBgn0015949_FBtr0086484_extended	661	827	DOC_USP7_1	700	704	...AAASN...	Y	Y
FBgn0015949_FBtr0086484_extended	661	827	DOC_USP7_1	702	706	...ASNSI...	Y	Y
FBgn0015949_FBtr0086484_extended	661	827	DOC_USP7_1	715	719	...AASSL...	Y	Y
FBgn0015949_FBtr0086484_extended	661	827	DOC_USP7_1	808	812	...PATSV...	Y	Y
FBgn0015949_FBtr0086484_extended	661	827	DOC_WW_Pin1_4	784	789	...PLLTPN...	Y	N
FBgn0015949_FBtr0086484_extended	661	827	DOC_WW_Pin1_4	804	809	...TSASPA...	Y	Y
FBgn0015949_FBtr0086484_extended	661	827	LIG_FHA_1	736	742	...TSTTMIS...	Y	Y
FBgn0015949_FBtr0086484_extended	661	827	LIG_FHA_1	769	775	...NKTYYID...	Y	Y
FBgn0015949_FBtr0086484_extended	661	827	LIG_MYND_1	663	667	...PTLHP...	Y	Y
FBgn0015949_FBtr0086484_extended	661	827	LIG_MYND_1	784	788	...PLLTP...	Y	N
FBgn0015949_FBtr0086484_extended	661	827	LIG_PDZ_Class_2	822	827	...APTISL...	Y	Y
FBgn0015949_FBtr0086484_extended	661	827	LIG_SH2_STAT5	751	754	...YTQH...	Y	Y
FBgn0015949_FBtr0086484_extended	661	827	LIG_SH2_STAT5	773	776	...YIDD...	Y	Y
FBgn0015949_FBtr0086484_extended	661	827	LIG_SH3_3	664	670	...TLHPHPP...	Y	Y
FBgn0015949_FBtr0086484_extended	661	827	LIG_SH3_3	672	678	...QQPPPAP...	Y	N
FBgn0015949_FBtr0086484_extended	661	827	LIG_SH3_3	673	679	...QPPPAPP...	Y	N
FBgn0015949_FBtr0086484_extended	661	827	LIG_SH3_3	675	681	...PPAPPQP...	Y	N
FBgn0015949_FBtr0086484_extended	661	827	LIG_SH3_3	676	682	...PAPPQPP...	Y	N
FBgn0015949_FBtr0086484_extended	661	827	LIG_SH3_3	817	823	...SAAPPAP...	Y	Y
FBgn0015949_FBtr0086484_extended	661	827	MOD_CK1_1	717	723	...SSLSAAL...	Y	Y
FBgn0015949_FBtr0086484_extended	661	827	MOD_CK1_1	749	755	...SNYTQHS...	Y	Y
FBgn0015949_FBtr0086484_extended	661	827	MOD_CK1_1	807	813	...SPATSVP...	Y	Y
FBgn0015949_FBtr0086484_extended	661	827	MOD_GlcNHglycan	719	722	...LSAA...	Y	Y
FBgn0015949_FBtr0086484_extended	661	827	MOD_GlcNHglycan	804	807	...TSAS...	Y	Y
FBgn0015949_FBtr0086484_extended	661	827	MOD_GlcNHglycan	816	819	...ASAA...	Y	Y
FBgn0015949_FBtr0086484_extended	661	827	MOD_GSK3_1	717	724	...SSLSAALS...	Y	Y
FBgn0015949_FBtr0086484_extended	661	827	MOD_GSK3_1	731	738	...KQQTATST...	Y	Y
FBgn0015949_FBtr0086484_extended	661	827	MOD_GSK3_1	735	742	...ATSTTMIS...	Y	Y
FBgn0015949_FBtr0086484_extended	661	827	MOD_GSK3_1	736	743	...TSTTMISS...	Y	Y
FBgn0015949_FBtr0086484_extended	661	827	MOD_GSK3_1	749	756	...SNYTQHST...	Y	Y
FBgn0015949_FBtr0086484_extended	661	827	MOD_GSK3_1	804	811	...TSASPATS...	Y	Y
FBgn0015949_FBtr0086484_extended	661	827	MOD_NEK2_1	723	728	...LSITGH...	Y	Y
FBgn0015949_FBtr0086484_extended	661	827	MOD_NEK2_1	740	745	...MISSSN...	Y	Y
FBgn0015949_FBtr0086484_extended	661	827	MOD_NEK2_2	702	707	...ASNSIF...	Y	Y
FBgn0015949_FBtr0086484_extended	661	827	MOD_N-GLC_1	749	754	...SNYTQH...	Y	Y
FBgn0015949_FBtr0086484_extended	661	827	MOD_N-GLC_1	768	773	...YNKTYY...	Y	Y
FBgn0015949_FBtr0086484_extended	661	827	MOD_N-GLC_1	789	794	...NNQTQQ...	Y	N
FBgn0015949_FBtr0086484_extended	661	827	MOD_PIKK_1	749	755	...SNYTQHS...	Y	Y
FBgn0015949_FBtr0086484_extended	661	827	MOD_PIKK_1	789	795	...NNQTQQQ...	Y	Y
FBgn0015949_FBtr0086484_extended	661	827	MOD_PKA_2	799	805	...VRITATS...	Y	Y
FBgn0015949_FBtr0086484_extended	661	827	MOD_ProDKin_1	784	790	...PLLTPNN...	Y	N
FBgn0015949_FBtr0086484_extended	661	827	MOD_ProDKin_1	804	810	...TSASPAT...	Y	Y
FBgn0016120_FBtr0083727_extended	180	203	LIG_14-3-3_3	186	191	...HSDTGF...	Y	Y
FBgn0016120_FBtr0083727_extended	180	203	LIG_FHA_1	187	193	...SDTGFVG...	Y	Y
FBgn0016120_FBtr0083727_extended	180	203	LIG_Rb_pABgroove_1	190	198	...GFVGRLFDS...	Y	Y
FBgn0016120_FBtr0083727_extended	180	203	LIG_TRAF2_1	182	185	...AHEE...	Y	N
FBgn0016120_FBtr0083727_extended	180	203	MOD_NEK2_1	195	200	...LFDSKC...	Y	Y
FBgn0016754_FBtr0308563_extended	1428	1449	LIG_FHA_1	1441	1447	...SYTLVIG...	N	Y
FBgn0016754_FBtr0308563_extended	1428	1449	LIG_SH2_STAT5	1442	1445	...YTLV...	N	Y
FBgn0016754_FBtr0308563_extended	1428	1449	LIG_SUMO_SBM_2	1443	1446	...TLVI...	N	Y
FBgn0016754_FBtr0308563_extended	1428	1449	MOD_CK1_1	1431	1437	...STLSSTV...	N	N
FBgn0016754_FBtr0308563_extended	1428	1449	MOD_CK1_1	1435	1441	...STVSTAS...	N	N
FBgn0016754_FBtr0308563_extended	1428	1449	MOD_CK1_1	1438	1444	...STASYTL...	N	Y
FBgn0016754_FBtr0308563_extended	1428	1449	MOD_GSK3_1	1428	1435	...PALSTLSS...	Y	N
FBgn0016754_FBtr0308563_extended	1428	1449	MOD_GSK3_1	1429	1436	...ALSTLSST...	N	N
FBgn0016754_FBtr0308563_extended	1428	1449	MOD_GSK3_1	1431	1438	...STLSSTVS...	N	N
FBgn0016754_FBtr0308563_extended	1428	1449	MOD_GSK3_1	1432	1439	...TLSSTVST...	N	N
FBgn0016754_FBtr0308563_extended	1428	1449	MOD_GSK3_1	1436	1443	...TVSTASYT...	N	N
FBgn0016754_FBtr0308563_extended	1428	1449	MOD_NEK2_1	1433	1438	...LSSTVS...	N	N
FBgn0016754_FBtr0308563_extended	1428	1449	TRG_ENDOCYTIC_2	1442	1445	...YTLV...	N	Y
FBgn0016797_FBtr0112890_extended	696	806	CLV_C14_Caspase3-7	774	778	...SVIDS...	Y	Y
FBgn0016797_FBtr0112890_extended	696	806	DOC_USP7_1	725	729	...AMSSS...	Y	Y
FBgn0016797_FBtr0112890_extended	696	806	LIG_SH2_GRB2	758	761	...YGNG...	Y	N
FBgn0016797_FBtr0112890_extended	696	806	LIG_SH3_3	782	788	...SVVVTLP...	Y	Y
FBgn0016797_FBtr0112890_extended	696	806	LIG_SH3_3	785	791	...VTLPGGP...	Y	Y
FBgn0016797_FBtr0112890_extended	696	806	LIG_SUMO_SBM_1	783	786	...VVVT...	Y	Y
FBgn0016797_FBtr0112890_extended	696	806	LIG_SUMO_SBM_2	782	785	...SVVV...	Y	Y
FBgn0016797_FBtr0112890_extended	696	806	MOD_CK1_1	727	733	...SSSTVGM...	Y	Y
FBgn0016797_FBtr0112890_extended	696	806	MOD_GlcNHglycan	698	701	...ESGG...	Y	N
FBgn0016797_FBtr0112890_extended	696	806	MOD_GlcNHglycan	744	747	...ASGG...	Y	Y
FBgn0016797_FBtr0112890_extended	696	806	MOD_GSK3_1	696	703	...HGESGGAS...	Y	Y
FBgn0016797_FBtr0112890_extended	696	806	MOD_GSK3_1	721	728	...GHGTAMSS...	Y	Y
FBgn0016797_FBtr0112890_extended	696	806	MOD_GSK3_1	767	774	...GQNTAPGS...	Y	Y
FBgn0016797_FBtr0112890_extended	696	806	MOD_GSK3_1	771	778	...APGSVIDS...	Y	Y
FBgn0016797_FBtr0112890_extended	696	806	MOD_GSK3_1	775	782	...VIDSRAVS...	Y	Y
FBgn0016797_FBtr0112890_extended	696	806	MOD_GSK3_1	779	786	...RAVSVVVT...	Y	Y
FBgn0016797_FBtr0112890_extended	696	806	MOD_NEK2_1	726	731	...MSSSTV...	Y	Y
FBgn0016797_FBtr0112890_extended	696	806	TRG_ENDOCYTIC_2	803	806	...YGPI...	Y	Y
FBgn0016926_FBtr0077988_extended	173	229	CLV_NDR_NDR_1	201	203	...IRK...	Y	Y
FBgn0016926_FBtr0077988_extended	173	229	DOC_WW_Pin1_4	173	178	...SAESPP...	Y	N
FBgn0016926_FBtr0077988_extended	173	229	DOC_WW_Pin1_4	185	190	...TANTPP...	Y	N
FBgn0016926_FBtr0077988_extended	173	229	DOC_WW_Pin1_4	218	223	...STCTPK...	Y	Y
FBgn0016926_FBtr0077988_extended	173	229	LIG_14-3-3_3	224	229	...HTVSHP...	Y	N
FBgn0016926_FBtr0077988_extended	173	229	LIG_EVH1_2	177	181	...PPSSF...	Y	N
FBgn0016926_FBtr0077988_extended	173	229	LIG_SH3_3	187	193	...NTPPHQP...	Y	N
FBgn0016926_FBtr0077988_extended	173	229	LIG_SH3_3	223	229	...KHTVSHP...	Y	N
FBgn0016926_FBtr0077988_extended	173	229	MOD_CK1_1	173	179	...SAESPPS...	Y	N
FBgn0016926_FBtr0077988_extended	173	229	MOD_CK1_1	176	182	...SPPSSFD...	Y	N
FBgn0016926_FBtr0077988_extended	173	229	MOD_CK1_1	180	186	...SFDSQTA...	Y	N
FBgn0016926_FBtr0077988_extended	173	229	MOD_CK1_1	214	220	...SGISSTC...	Y	Y
FBgn0016926_FBtr0077988_extended	173	229	MOD_CK1_1	218	224	...STCTPKH...	Y	Y
FBgn0016926_FBtr0077988_extended	173	229	MOD_GlcNHglycan	172	175	...XSAE...	Y	N
FBgn0016926_FBtr0077988_extended	173	229	MOD_GlcNHglycan	213	216	...WSGI...	Y	Y
FBgn0016926_FBtr0077988_extended	173	229	MOD_GSK3_1	173	180	...SAESPPSS...	Y	N
FBgn0016926_FBtr0077988_extended	173	229	MOD_GSK3_1	176	183	...SPPSSFDS...	Y	N
FBgn0016926_FBtr0077988_extended	173	229	MOD_GSK3_1	211	218	...ESWSGISS...	Y	Y
FBgn0016926_FBtr0077988_extended	173	229	MOD_GSK3_1	214	221	...SGISSTCT...	Y	Y
FBgn0016926_FBtr0077988_extended	173	229	MOD_GSK3_1	218	225	...STCTPKHT...	Y	Y
FBgn0016926_FBtr0077988_extended	173	229	MOD_PIKK_1	180	186	...SFDSQTA...	Y	N
FBgn0016926_FBtr0077988_extended	173	229	MOD_PIKK_1	194	200	...HPRTQPF...	Y	Y
FBgn0016926_FBtr0077988_extended	173	229	MOD_ProDKin_1	173	179	...SAESPPS...	Y	N
FBgn0016926_FBtr0077988_extended	173	229	MOD_ProDKin_1	185	191	...TANTPPH...	Y	N
FBgn0016926_FBtr0077988_extended	173	229	MOD_ProDKin_1	218	224	...STCTPKH...	Y	Y
FBgn0016930_FBtr0089288_extended	724	746	DOC_MAPK_1	725	733	...RARPTKLEL...	Y	N
FBgn0016930_FBtr0089288_extended	724	746	DOC_MAPK_1	734	744	...KKCKLVNMMDF...	Y	N
FBgn0016930_FBtr0089288_extended	724	746	LIG_FHA_2	727	733	...RPTKLEL...	Y	N
FBgn0016930_FBtr0089288_extended	724	746	MOD_CK2_1	726	732	...ARPTKLE...	Y	N
FBgn0016930_FBtr0089288_extended	724	746	MOD_PKA_2	726	732	...ARPTKLE...	Y	N
FBgn0016930_FBtr0089288_extended	724	746	TRG_ER_diArg_1	724	727	...LRAR...	Y	N
FBgn0016930_FBtr0089288_extended	724	746	TRG_ER_diArg_1	725	728	...RARP...	Y	N
FBgn0019925_FBtr0083118_extended	272	299	DOC_CYCLIN_1	290	294	...RVLLL...	N	N
FBgn0019925_FBtr0083118_extended	272	299	LIG_EH1_1	288	296	...FYRVLLLLR...	N	N
FBgn0019925_FBtr0083118_extended	272	299	LIG_eIF4E_1	289	295	...YRVLLLL...	N	N
FBgn0019925_FBtr0083118_extended	272	299	LIG_Integrin_isoDGR_1	275	277	...NGR...	Y	N
FBgn0019925_FBtr0083118_extended	272	299	MOD_CK2_1	275	281	...NGRSLNE...	Y	N
FBgn0019925_FBtr0083118_extended	272	299	MOD_GSK3_1	275	282	...NGRSLNET...	Y	N
FBgn0019925_FBtr0083118_extended	272	299	MOD_NEK2_1	279	284	...LNETLS...	N	N
FBgn0019925_FBtr0083118_extended	272	299	MOD_N-GLC_1	279	284	...LNETLS...	N	N
FBgn0019925_FBtr0083118_extended	272	299	TRG_ENDOCYTIC_2	289	292	...YRVL...	N	N
FBgn0019936_FBtr0083964_extended	122	136	LIG_PDZ_Class_2	131	136	...SKSLAC...	N	Y
FBgn0019936_FBtr0083964_extended	122	136	LIG_SH2_STAT5	129	132	...YTSK...	Y	Y
FBgn0019936_FBtr0083964_extended	122	136	MOD_NEK2_1	128	133	...FYTSKS...	Y	Y
FBgn0019972_FBtr0085482_extended	341	354	CLV_NDR_NDR_1	351	353	...RRG...	N	N
FBgn0019972_FBtr0085482_extended	341	354	DEG_ODPH_VHL_1	333	346	...LAPAGRVXWLMVWI...	N	N
FBgn0019972_FBtr0085482_extended	341	354	DOC_PP1	336	342	...AGRVXWL...	N	N
FBgn0019972_FBtr0085482_extended	341	354	TRG_ER_diArg_1	350	352	...VRR...	N	N
FBgn0020257_FBtr0071924_extended	540	562	DOC_USP7_1	554	558	...ARGSY...	N	N
FBgn0020257_FBtr0071924_extended	540	562	LIG_SH2_STAT3	558	561	...YNSQ...	Y	N
FBgn0020257_FBtr0071924_extended	540	562	MOD_PKA_2	554	560	...ARGSYNS...	Y	N
FBgn0020279_FBtr0304681_extended	1332	1486	CLV_C14_Caspase3-7	1407	1411	...TSVDA...	Y	N
FBgn0020279_FBtr0304681_extended	1332	1486	DOC_CYCLIN_1	1339	1343	...RPLQI...	Y	Y
FBgn0020279_FBtr0304681_extended	1332	1486	DOC_CYCLIN_1	1385	1389	...RTLPI...	Y	Y
FBgn0020279_FBtr0304681_extended	1332	1486	DOC_USP7_1	1402	1406	...ASNST...	Y	N
FBgn0020279_FBtr0304681_extended	1332	1486	DOC_WW_Pin1_4	1367	1372	...TTTTPI...	Y	N
FBgn0020279_FBtr0304681_extended	1332	1486	DOC_WW_Pin1_4	1411	1416	...ASNTPT...	Y	N
FBgn0020279_FBtr0304681_extended	1332	1486	DOC_WW_Pin1_4	1465	1470	...EKSSPA...	Y	Y
FBgn0020279_FBtr0304681_extended	1332	1486	LIG_14-3-3_3	1353	1358	...RSNSSS...	Y	Y
FBgn0020279_FBtr0304681_extended	1332	1486	LIG_FHA_1	1357	1363	...SSTTTIT...	Y	N
FBgn0020279_FBtr0304681_extended	1332	1486	LIG_FHA_1	1367	1373	...TTTTPIH...	Y	N
FBgn0020279_FBtr0304681_extended	1332	1486	LIG_FHA_1	1384	1390	...ARTLPIT...	Y	Y
FBgn0020279_FBtr0304681_extended	1332	1486	LIG_FHA_1	1404	1410	...NSTTSVD...	Y	N
FBgn0020279_FBtr0304681_extended	1332	1486	LIG_FHA_1	1414	1420	...TPTAAIV...	Y	Y
FBgn0020279_FBtr0304681_extended	1332	1486	LIG_FHA_2	1405	1411	...STTSVDA...	Y	N
FBgn0020279_FBtr0304681_extended	1332	1486	LIG_SH2_STAT5	1475	1478	...YLIY...	Y	Y
FBgn0020279_FBtr0304681_extended	1332	1486	LIG_SH3_3	1425	1431	...SAMPGIP...	Y	Y
FBgn0020279_FBtr0304681_extended	1332	1486	LIG_SH3_3	1443	1449	...QPQPQPP...	Y	N
FBgn0020279_FBtr0304681_extended	1332	1486	MOD_CK1_1	1351	1357	...SLRSNSS...	Y	Y
FBgn0020279_FBtr0304681_extended	1332	1486	MOD_CK1_1	1354	1360	...SNSSSTT...	Y	N
FBgn0020279_FBtr0304681_extended	1332	1486	MOD_CK1_1	1356	1362	...SSSTTTI...	Y	N
FBgn0020279_FBtr0304681_extended	1332	1486	MOD_CK1_1	1357	1363	...SSTTTIT...	Y	N
FBgn0020279_FBtr0304681_extended	1332	1486	MOD_CK1_1	1358	1364	...STTTITT...	Y	N
FBgn0020279_FBtr0304681_extended	1332	1486	MOD_CK1_1	1377	1383	...SKSSASN...	Y	N
FBgn0020279_FBtr0304681_extended	1332	1486	MOD_CK1_1	1379	1385	...SSASNAR...	Y	N
FBgn0020279_FBtr0304681_extended	1332	1486	MOD_CK1_1	1395	1401	...SKVTTIA...	Y	N
FBgn0020279_FBtr0304681_extended	1332	1486	MOD_CK1_1	1403	1409	...SNSTTSV...	Y	N
FBgn0020279_FBtr0304681_extended	1332	1486	MOD_CK1_1	1405	1411	...STTSVDA...	Y	N
FBgn0020279_FBtr0304681_extended	1332	1486	MOD_CK1_1	1464	1470	...SEKSSPA...	Y	Y
FBgn0020279_FBtr0304681_extended	1332	1486	MOD_CK1_1	1468	1474	...SPASEND...	Y	Y
FBgn0020279_FBtr0304681_extended	1332	1486	MOD_GlcNHglycan	1379	1382	...SSAS...	Y	N
FBgn0020279_FBtr0304681_extended	1332	1486	MOD_GlcNHglycan	1424	1427	...TSAM...	Y	Y
FBgn0020279_FBtr0304681_extended	1332	1486	MOD_GSK3_1	1351	1358	...SLRSNSSS...	Y	Y
FBgn0020279_FBtr0304681_extended	1332	1486	MOD_GSK3_1	1353	1360	...RSNSSSTT...	Y	Y
FBgn0020279_FBtr0304681_extended	1332	1486	MOD_GSK3_1	1354	1361	...SNSSSTTT...	Y	N
FBgn0020279_FBtr0304681_extended	1332	1486	MOD_GSK3_1	1356	1363	...SSSTTTIT...	Y	N
FBgn0020279_FBtr0304681_extended	1332	1486	MOD_GSK3_1	1357	1364	...SSTTTITT...	Y	N
FBgn0020279_FBtr0304681_extended	1332	1486	MOD_GSK3_1	1358	1365	...STTTITTT...	Y	N
FBgn0020279_FBtr0304681_extended	1332	1486	MOD_GSK3_1	1360	1367	...TTITTTTT...	Y	N
FBgn0020279_FBtr0304681_extended	1332	1486	MOD_GSK3_1	1361	1368	...TITTTTTT...	Y	N
FBgn0020279_FBtr0304681_extended	1332	1486	MOD_GSK3_1	1362	1369	...ITTTTTTT...	Y	N
FBgn0020279_FBtr0304681_extended	1332	1486	MOD_GSK3_1	1363	1370	...TTTTTTTT...	Y	N
FBgn0020279_FBtr0304681_extended	1332	1486	MOD_GSK3_1	1379	1386	...SSASNART...	Y	Y
FBgn0020279_FBtr0304681_extended	1332	1486	MOD_GSK3_1	1383	1390	...NARTLPIT...	Y	Y
FBgn0020279_FBtr0304681_extended	1332	1486	MOD_GSK3_1	1392	1399	...GTNSKVTT...	Y	Y
FBgn0020279_FBtr0304681_extended	1332	1486	MOD_GSK3_1	1396	1403	...KVTTIAAS...	Y	N
FBgn0020279_FBtr0304681_extended	1332	1486	MOD_GSK3_1	1400	1407	...IAASNSTT...	Y	N
FBgn0020279_FBtr0304681_extended	1332	1486	MOD_GSK3_1	1405	1412	...STTSVDAS...	Y	N
FBgn0020279_FBtr0304681_extended	1332	1486	MOD_GSK3_1	1409	1416	...VDASNTPT...	Y	N
FBgn0020279_FBtr0304681_extended	1332	1486	MOD_GSK3_1	1461	1468	...KVGSEKSS...	Y	Y
FBgn0020279_FBtr0304681_extended	1332	1486	MOD_GSK3_1	1464	1471	...SEKSSPAS...	Y	Y
FBgn0020279_FBtr0304681_extended	1332	1486	MOD_N-GLC_1	1354	1359	...SNSSST...	Y	N
FBgn0020279_FBtr0304681_extended	1332	1486	MOD_N-GLC_1	1403	1408	...SNSTTS...	Y	N
FBgn0020279_FBtr0304681_extended	1332	1486	MOD_PLK	1333	1339	...PENTIWR...	Y	Y
FBgn0020279_FBtr0304681_extended	1332	1486	MOD_ProDKin_1	1367	1373	...TTTTPIH...	Y	N
FBgn0020279_FBtr0304681_extended	1332	1486	MOD_ProDKin_1	1411	1417	...ASNTPTA...	Y	Y
FBgn0020279_FBtr0304681_extended	1332	1486	MOD_ProDKin_1	1465	1471	...EKSSPAS...	Y	Y
FBgn0020412_FBtr0076237_extended	1209	1251	CLV_NDR_NDR_1	1226	1228	...PRK...	Y	N
FBgn0020412_FBtr0076237_extended	1209	1251	CLV_NDR_NDR_1	1245	1247	...RRP...	N	N
FBgn0020412_FBtr0076237_extended	1209	1251	LIG_KEPE_2	1222	1229	...IKEEPRKE...	Y	N
FBgn0020412_FBtr0076237_extended	1209	1251	LIG_KEPE_3	1222	1231	...IKEEPRKEGE...	Y	N
FBgn0020412_FBtr0076237_extended	1209	1251	LIG_SUMO_SBM_1	1217	1221	...VEVVE...	Y	N
FBgn0020412_FBtr0076237_extended	1209	1251	LIG_SUMO_SBM_2	1215	1220	...DDVEVV...	Y	N
FBgn0020412_FBtr0076237_extended	1209	1251	LIG_SUMO_SBM_2	1218	1222	...EVVEI...	Y	N
FBgn0020412_FBtr0076237_extended	1209	1251	MOD_SUMO	1222	1225	...IKEE...	Y	N
FBgn0020412_FBtr0076237_extended	1209	1251	TRG_ER_diArg_1	1244	1246	...FRR...	N	N
FBgn0020412_FBtr0076237_extended	1209	1251	TRG_ER_diArg_1	1245	1248	...RRPR...	N	N
FBgn0020412_FBtr0076237_extended	1209	1251	TRG_ER_diArg_1	1246	1249	...RPRM...	Y	N
FBgn0020412_FBtr0076237_extended	1209	1251	TRG_PEX_1	1240	1244	...WEGDF...	N	Y
FBgn0020618_FBtr0079565_extended	320	341	DOC_PP1	333	339	...KTKIKFK...	N	N
FBgn0020618_FBtr0079565_extended	320	341	LIG_Integrin_isoDGR_1	325	327	...NGR...	N	N
FBgn0020618_FBtr0079565_extended	320	341	MOD_NEK2_1	331	336	...LAKTKI...	N	N
FBgn0020618_FBtr0079565_extended	320	341	TRG_ER_diLys_1	337	341	...KFKRP...	N	N
FBgn0020620_FBtr0087603_extended	487	546	DOC_CYCLIN_1	487	491	...RQLPP...	Y	Y
FBgn0020620_FBtr0087603_extended	487	546	DOC_WW_Pin1_4	520	525	...TEASPT...	Y	Y
FBgn0020620_FBtr0087603_extended	487	546	DOC_WW_Pin1_4	524	529	...PTSSPR...	Y	N
FBgn0020620_FBtr0087603_extended	487	546	DOC_WW_Pin1_4	528	533	...PRATPT...	Y	N
FBgn0020620_FBtr0087603_extended	487	546	DOC_WW_Pin1_4	530	535	...ATPTPP...	Y	N
FBgn0020620_FBtr0087603_extended	487	546	DOC_WW_Pin1_4	538	543	...PPRSPL...	Y	Y
FBgn0020620_FBtr0087603_extended	487	546	LIG_14-3-3_2	540	546	...RSPLSLG...	Y	Y
FBgn0020620_FBtr0087603_extended	487	546	LIG_CtBP_PxDLS_1	542	546	...PLSLG...	Y	Y
FBgn0020620_FBtr0087603_extended	487	546	LIG_SH3_1	529	535	...RATPTPP...	Y	N
FBgn0020620_FBtr0087603_extended	487	546	LIG_SH3_2	535	540	...PPVPPR...	Y	Y
FBgn0020620_FBtr0087603_extended	487	546	LIG_SH3_3	529	535	...RATPTPP...	Y	N
FBgn0020620_FBtr0087603_extended	487	546	LIG_SH3_3	532	538	...PTPPPVP...	Y	Y
FBgn0020620_FBtr0087603_extended	487	546	LIG_SH3_3	533	539	...TPPPVPP...	Y	Y
FBgn0020620_FBtr0087603_extended	487	546	LIG_SH3_3	536	542	...PVPPRSP...	Y	Y
FBgn0020620_FBtr0087603_extended	487	546	LIG_WW_3	537	541	...VPPRS...	Y	Y
FBgn0020620_FBtr0087603_extended	487	546	MOD_CK1_1	523	529	...SPTSSPR...	Y	Y
FBgn0020620_FBtr0087603_extended	487	546	MOD_GlcNHglycan	510	513	...TSAG...	Y	Y
FBgn0020620_FBtr0087603_extended	487	546	MOD_GSK3_1	504	511	...QTLTTATS...	Y	Y
FBgn0020620_FBtr0087603_extended	487	546	MOD_GSK3_1	520	527	...TEASPTSS...	Y	Y
FBgn0020620_FBtr0087603_extended	487	546	MOD_GSK3_1	524	531	...PTSSPRAT...	Y	N
FBgn0020620_FBtr0087603_extended	487	546	MOD_NEK2_1	482	487	...LLGTXR...	Y	Y
FBgn0020620_FBtr0087603_extended	487	546	MOD_PKA_2	502	508	...NRQTLTT...	Y	Y
FBgn0020620_FBtr0087603_extended	487	546	MOD_ProDKin_1	520	526	...TEASPTS...	Y	Y
FBgn0020620_FBtr0087603_extended	487	546	MOD_ProDKin_1	524	530	...PTSSPRA...	Y	N
FBgn0020620_FBtr0087603_extended	487	546	MOD_ProDKin_1	528	534	...PRATPTP...	Y	N
FBgn0020620_FBtr0087603_extended	487	546	MOD_ProDKin_1	530	536	...ATPTPPP...	Y	N
FBgn0020620_FBtr0087603_extended	487	546	MOD_ProDKin_1	538	544	...PPRSPLS...	Y	Y
FBgn0020621_FBtr0088601_extended	1192	1200	LIG_BRCT_MDC1_1	1196	1200	...SSRIY...	N	N
FBgn0020621_FBtr0088601_extended	1192	1200	LIG_SUMO_SBM_1	1193	1197	...LILSS...	N	N
FBgn0020621_FBtr0088601_extended	1192	1200	MOD_NEK2_1	1193	1198	...LILSSR...	N	N
FBgn0020767_FBtr0087468_extended	428	519	CLV_NDR_NDR_1	506	508	...GRK...	Y	N
FBgn0020767_FBtr0087468_extended	428	519	DOC_CYCLIN_1	516	519	...RLLF...	Y	Y
FBgn0020767_FBtr0087468_extended	428	519	DOC_WW_Pin1_4	494	499	...QHQTPP...	Y	N
FBgn0020767_FBtr0087468_extended	428	519	LIG_PDZ_Class_2	514	519	...YGRLLF...	Y	Y
FBgn0020767_FBtr0087468_extended	428	519	LIG_SH2_STAT3	500	503	...YLMQ...	Y	N
FBgn0020767_FBtr0087468_extended	428	519	LIG_SH2_STAT5	500	503	...YLMQ...	Y	N
FBgn0020767_FBtr0087468_extended	428	519	LIG_SH3_5	510	514	...PQNDY...	Y	Y
FBgn0020767_FBtr0087468_extended	428	519	MOD_CK1_1	452	458	...SEQSIMN...	Y	N
FBgn0020767_FBtr0087468_extended	428	519	MOD_CK1_1	471	477	...SQQSQQS...	Y	N
FBgn0020767_FBtr0087468_extended	428	519	MOD_CK1_1	474	480	...SQQSQRH...	Y	Y
FBgn0020767_FBtr0087468_extended	428	519	MOD_Cter_Amidation	505	508	...TGRK...	Y	N
FBgn0020767_FBtr0087468_extended	428	519	MOD_GlcNHglycan	458	461	...NSAK...	Y	N
FBgn0020767_FBtr0087468_extended	428	519	MOD_GSK3_1	452	459	...SEQSIMNS...	Y	N
FBgn0020767_FBtr0087468_extended	428	519	MOD_NEK2_1	486	491	...LSHSLG...	Y	Y
FBgn0020767_FBtr0087468_extended	428	519	MOD_NEK2_1	501	506	...LMQSTG...	Y	N
FBgn0020767_FBtr0087468_extended	428	519	MOD_NEK2_1	502	507	...MQSTGR...	Y	N
FBgn0020767_FBtr0087468_extended	428	519	MOD_PIKK_1	468	474	...QKQSQQS...	Y	N
FBgn0020767_FBtr0087468_extended	428	519	MOD_PIKK_1	471	477	...SQQSQQS...	Y	N
FBgn0020767_FBtr0087468_extended	428	519	MOD_PIKK_1	474	480	...SQQSQRH...	Y	Y
FBgn0020767_FBtr0087468_extended	428	519	MOD_PLK	452	458	...SEQSIMN...	Y	N
FBgn0020767_FBtr0087468_extended	428	519	MOD_ProDKin_1	494	500	...QHQTPPY...	Y	N
FBgn0020767_FBtr0087468_extended	428	519	TRG_ENDOCYTIC_2	514	517	...YGRL...	Y	Y
FBgn0020767_FBtr0087468_extended	428	519	TRG_ER_diArg_1	441	444	...PRPR...	Y	N
FBgn0020910_FBtr0082346_extended	418	436	DEG_APCC_TPR_1	434	436	...LLR...	N	N
FBgn0020910_FBtr0082346_extended	418	436	DOC_MAPK_1	419	426	...KCRVRVQL...	N	N
FBgn0020910_FBtr0082346_extended	418	436	LIG_BRCT_BRCA1_1	426	430	...LSARF...	N	N
FBgn0020910_FBtr0082346_extended	418	436	MOD_CK1_1	415	421	...SAXTKCR...	N	N
FBgn0020910_FBtr0082346_extended	418	436	MOD_GlcNHglycan	426	429	...LSAR...	N	N
FBgn0020910_FBtr0082346_extended	418	436	MOD_GSK3_1	411	418	...ATTTSAXT...	N	N
FBgn0020910_FBtr0082346_extended	418	436	TRG_ENDOCYTIC_2	431	434	...YHQL...	N	N
FBgn0020910_FBtr0082346_extended	418	436	TRG_ER_diArg_1	421	424	...RVRV...	N	N
FBgn0020912_FBtr0089390_extended	320	419	DOC_USP7_1	402	406	...ANSSN...	Y	Y
FBgn0020912_FBtr0089390_extended	320	419	DOC_WW_Pin1_4	392	397	...SNKSPM...	Y	Y
FBgn0020912_FBtr0089390_extended	320	419	LIG_NRBOX	322	328	...ALGALLN...	Y	Y
FBgn0020912_FBtr0089390_extended	320	419	LIG_SUMO_SBM_2	369	374	...SDLGLV...	Y	Y
FBgn0020912_FBtr0089390_extended	320	419	MOD_CK1_1	338	344	...SGGSVGG...	Y	Y
FBgn0020912_FBtr0089390_extended	320	419	MOD_CK1_1	392	398	...SNKSPME...	Y	Y
FBgn0020912_FBtr0089390_extended	320	419	MOD_CK2_1	392	398	...SNKSPME...	Y	Y
FBgn0020912_FBtr0089390_extended	320	419	MOD_GlcNHglycan	337	340	...FSGG...	Y	Y
FBgn0020912_FBtr0089390_extended	320	419	MOD_GlcNHglycan	344	347	...GSGV...	Y	N
FBgn0020912_FBtr0089390_extended	320	419	MOD_GlcNHglycan	354	357	...HSGN...	Y	Y
FBgn0020912_FBtr0089390_extended	320	419	MOD_GSK3_1	338	345	...SGGSVGGS...	Y	Y
FBgn0020912_FBtr0089390_extended	320	419	MOD_GSK3_1	385	392	...GNHSLEGS...	Y	Y
FBgn0020912_FBtr0089390_extended	320	419	MOD_NEK2_1	359	364	...LHHSNL...	Y	Y
FBgn0020912_FBtr0089390_extended	320	419	MOD_NEK2_1	389	394	...LEGSNK...	Y	Y
FBgn0020912_FBtr0089390_extended	320	419	MOD_NEK2_1	401	406	...LANSSN...	Y	Y
FBgn0020912_FBtr0089390_extended	320	419	MOD_N-GLC_1	385	390	...GNHSLE...	Y	Y
FBgn0020912_FBtr0089390_extended	320	419	MOD_N-GLC_1	392	397	...SNKSPM...	Y	Y
FBgn0020912_FBtr0089390_extended	320	419	MOD_N-GLC_1	402	407	...ANSSNN...	Y	Y
FBgn0020912_FBtr0089390_extended	320	419	MOD_ProDKin_1	392	398	...SNKSPME...	Y	Y
FBgn0021760_FBtr0089460_extended	1493	1521	CLV_NDR_NDR_1	1519	1521	...RRK...	N	N
FBgn0021760_FBtr0089460_extended	1493	1521	DOC_USP7_1	1512	1516	...AVASL...	Y	N
FBgn0021760_FBtr0089460_extended	1493	1521	LIG_FHA_1	1508	1514	...QDTDAVA...	Y	N
FBgn0021760_FBtr0089460_extended	1493	1521	MOD_LATS_1	1505	1511	...HHKQDTD...	Y	N
FBgn0021760_FBtr0089460_extended	1493	1521	TRG_ER_diArg_1	1518	1520	...LRR...	Y	N
FBgn0022943_FBtr0083551_extended	156	171	DEG_APCC_DBOX_1	153	161	...NRXLLDKMT...	Y	N
FBgn0022943_FBtr0083551_extended	156	171	DOC_CYCLIN_1	154	157	...RXLL...	Y	N
FBgn0022943_FBtr0083551_extended	156	171	DOC_WW_Pin1_4	163	168	...KTISPP...	N	N
FBgn0022943_FBtr0083551_extended	156	171	LIG_14-3-3_3	163	168	...KTISPP...	N	N
FBgn0022943_FBtr0083551_extended	156	171	MOD_ProDKin_1	163	169	...KTISPPI...	N	N
FBgn0022959_FBtr0076027_extended	354	376	CLV_NDR_NDR_1	356	358	...IRK...	Y	Y
FBgn0022959_FBtr0076027_extended	354	376	MOD_GSK3_1	368	375	...NIVSSSRS...	Y	Y
FBgn0022959_FBtr0076027_extended	354	376	MOD_PLK	348	354	...TESTAXK...	Y	Y
FBgn0022959_FBtr0076027_extended	354	376	TRG_NLS_MonoExtC_3	353	358	...XKRIRK...	Y	Y
FBgn0022986_FBtr0071843_extended	398	420	DOC_MAPK_1	394	401	...KIRXPIDF...	Y	Y
FBgn0022986_FBtr0071843_extended	398	420	LIG_SH2_GRB2	413	416	...YNNN...	Y	Y
FBgn0022987_FBtr0306248_extended	430	617	DOC_USP7_1	458	462	...PNSSN...	Y	Y
FBgn0022987_FBtr0306248_extended	430	617	DOC_USP7_1	600	604	...ANPSL...	Y	Y
FBgn0022987_FBtr0306248_extended	430	617	LIG_BRCT_BRCA1_1	460	464	...SSNNF...	Y	Y
FBgn0022987_FBtr0306248_extended	430	617	LIG_FHA_1	447	453	...ATTQNLT...	Y	Y
FBgn0022987_FBtr0306248_extended	430	617	LIG_FHA_1	586	592	...TTTASVP...	Y	Y
FBgn0022987_FBtr0306248_extended	430	617	LIG_MYND_1	503	507	...PNLPP...	Y	Y
FBgn0022987_FBtr0306248_extended	430	617	LIG_PTB_Apo_2	477	484	...KNINPNYY...	Y	Y
FBgn0022987_FBtr0306248_extended	430	617	LIG_PTB_Phospho_1	477	483	...KNINPNY...	Y	Y
FBgn0022987_FBtr0306248_extended	430	617	LIG_SH2_GRB2	484	487	...YYNS...	Y	Y
FBgn0022987_FBtr0306248_extended	430	617	LIG_SH3_3	500	506	...QSQPNLP...	Y	Y
FBgn0022987_FBtr0306248_extended	430	617	LIG_SH3_3	596	602	...LVRPANP...	Y	Y
FBgn0022987_FBtr0306248_extended	430	617	LIG_SH3_3	607	613	...GTFPFLP...	N	N
FBgn0022987_FBtr0306248_extended	430	617	LIG_TRFH_1	555	559	...YRLGP...	Y	Y
FBgn0022987_FBtr0306248_extended	430	617	MOD_CK1_1	435	441	...SSASGGR...	Y	Y
FBgn0022987_FBtr0306248_extended	430	617	MOD_CK1_1	487	493	...SNGSSKV...	Y	Y
FBgn0022987_FBtr0306248_extended	430	617	MOD_CK1_1	517	523	...SNGSRAS...	Y	Y
FBgn0022987_FBtr0306248_extended	430	617	MOD_CK1_1	520	526	...SRASNMI...	Y	Y
FBgn0022987_FBtr0306248_extended	430	617	MOD_CK1_1	550	556	...SFISSYR...	Y	Y
FBgn0022987_FBtr0306248_extended	430	617	MOD_CK1_1	565	571	...SANSNNI...	Y	N
FBgn0022987_FBtr0306248_extended	430	617	MOD_CK1_1	582	588	...SNNTTTT...	Y	N
FBgn0022987_FBtr0306248_extended	430	617	MOD_GlcNHglycan	435	438	...SSAS...	Y	Y
FBgn0022987_FBtr0306248_extended	430	617	MOD_GlcNHglycan	437	440	...ASGG...	Y	Y
FBgn0022987_FBtr0306248_extended	430	617	MOD_GlcNHglycan	509	512	...LSGH...	Y	Y
FBgn0022987_FBtr0306248_extended	430	617	MOD_GlcNHglycan	564	567	...KSAN...	Y	N
FBgn0022987_FBtr0306248_extended	430	617	MOD_GSK3_1	446	453	...AATTQNLT...	Y	Y
FBgn0022987_FBtr0306248_extended	430	617	MOD_GSK3_1	453	460	...TMKSQPNS...	Y	Y
FBgn0022987_FBtr0306248_extended	430	617	MOD_GSK3_1	484	491	...YYNSNGSS...	Y	Y
FBgn0022987_FBtr0306248_extended	430	617	MOD_GSK3_1	513	520	...NNNSSNGS...	Y	N
FBgn0022987_FBtr0306248_extended	430	617	MOD_GSK3_1	543	550	...EKNSNDVS...	Y	Y
FBgn0022987_FBtr0306248_extended	430	617	MOD_GSK3_1	547	554	...NDVSFISS...	Y	Y
FBgn0022987_FBtr0306248_extended	430	617	MOD_GSK3_1	575	582	...TLGSKNHS...	Y	N
FBgn0022987_FBtr0306248_extended	430	617	MOD_GSK3_1	579	586	...KNHSNNTT...	Y	N
FBgn0022987_FBtr0306248_extended	430	617	MOD_GSK3_1	583	590	...NNTTTTAS...	Y	N
FBgn0022987_FBtr0306248_extended	430	617	MOD_NEK2_1	498	503	...LQQSQP...	Y	Y
FBgn0022987_FBtr0306248_extended	430	617	MOD_NEK2_1	525	530	...MINTSS...	Y	Y
FBgn0022987_FBtr0306248_extended	430	617	MOD_NEK2_1	551	556	...FISSYR...	Y	Y
FBgn0022987_FBtr0306248_extended	430	617	MOD_N-GLC_1	450	455	...QNLTMK...	Y	Y
FBgn0022987_FBtr0306248_extended	430	617	MOD_N-GLC_1	458	463	...PNSSNN...	Y	Y
FBgn0022987_FBtr0306248_extended	430	617	MOD_N-GLC_1	487	492	...SNGSSK...	Y	Y
FBgn0022987_FBtr0306248_extended	430	617	MOD_N-GLC_1	513	518	...NNNSSN...	Y	N
FBgn0022987_FBtr0306248_extended	430	617	MOD_N-GLC_1	514	519	...NNSSNG...	Y	N
FBgn0022987_FBtr0306248_extended	430	617	MOD_N-GLC_1	517	522	...SNGSRA...	Y	Y
FBgn0022987_FBtr0306248_extended	430	617	MOD_N-GLC_1	526	531	...INTSSH...	Y	Y
FBgn0022987_FBtr0306248_extended	430	617	MOD_N-GLC_1	572	577	...NNHTLG...	Y	N
FBgn0022987_FBtr0306248_extended	430	617	MOD_N-GLC_1	579	584	...KNHSNN...	Y	N
FBgn0022987_FBtr0306248_extended	430	617	MOD_N-GLC_1	582	587	...SNNTTT...	Y	N
FBgn0022987_FBtr0306248_extended	430	617	MOD_N-GLC_1	583	588	...NNTTTT...	Y	N
FBgn0022987_FBtr0306248_extended	430	617	MOD_PIKK_1	446	452	...AATTQNL...	Y	Y
FBgn0022987_FBtr0306248_extended	430	617	MOD_PIKK_1	453	459	...TMKSQPN...	Y	Y
FBgn0022987_FBtr0306248_extended	430	617	MOD_PIKK_1	498	504	...LQQSQPN...	Y	Y
FBgn0022987_FBtr0306248_extended	430	617	MOD_PKA_2	440	446	...GRGTNPA...	Y	N
FBgn0022987_FBtr0306248_extended	430	617	MOD_PKA_2	520	526	...SRASNMI...	Y	Y
FBgn0022987_FBtr0306248_extended	430	617	MOD_PLK	547	553	...NDVSFIS...	Y	Y
FBgn0023097_FBtr0300617_extended	1127	1199	CLV_NDR_NDR_1	1148	1150	...RRQ...	Y	N
FBgn0023097_FBtr0300617_extended	1127	1199	LIG_FHA_2	1134	1140	...KGTDGEQ...	Y	N
FBgn0023097_FBtr0300617_extended	1127	1199	LIG_FHA_2	1142	1148	...AETGQER...	Y	N
FBgn0023097_FBtr0300617_extended	1127	1199	LIG_PDZ_Class_2	1194	1199	...AAAFGL...	N	N
FBgn0023097_FBtr0300617_extended	1127	1199	LIG_SH2_STAT3	1185	1188	...YVLQ...	N	N
FBgn0023097_FBtr0300617_extended	1127	1199	LIG_SH2_STAT5	1185	1188	...YVLQ...	N	N
FBgn0023097_FBtr0300617_extended	1127	1199	LIG_SH3_3	1165	1171	...LEMPQRP...	Y	Y
FBgn0023097_FBtr0300617_extended	1127	1199	LIG_TRAF2_1	1144	1147	...TGQE...	Y	N
FBgn0023097_FBtr0300617_extended	1127	1199	MOD_CK1_1	1173	1179	...SLGSSVI...	Y	N
FBgn0023097_FBtr0300617_extended	1127	1199	MOD_CK2_1	1133	1139	...GKGTDGE...	Y	N
FBgn0023097_FBtr0300617_extended	1127	1199	MOD_CK2_1	1141	1147	...QAETGQE...	Y	N
FBgn0023097_FBtr0300617_extended	1127	1199	MOD_GlcNHglycan	1181	1184	...ESAD...	Y	N
FBgn0023097_FBtr0300617_extended	1127	1199	MOD_GSK3_1	1170	1177	...RPHSLGSS...	Y	N
FBgn0023097_FBtr0300617_extended	1127	1199	MOD_NEK2_1	1174	1179	...LGSSVI...	Y	N
FBgn0023097_FBtr0300617_extended	1127	1199	TRG_NES_CRM1_1	1154	1166	...QQLPAFLEEMDLE...	Y	Y
FBgn0023170_FBtr0072185_extended	53	73	DOC_USP7_1	53	57	...AVDSR...	N	N
FBgn0023170_FBtr0072185_extended	53	73	MOD_CK1_1	56	62	...SRSSAIL...	N	N
FBgn0023170_FBtr0072185_extended	53	73	MOD_GlcNHglycan	58	61	...SSAI...	N	N
FBgn0023170_FBtr0072185_extended	53	73	MOD_PKA_2	56	62	...SRSSAIL...	N	N
FBgn0023423_FBtr0084032_extended	512	597	CLV_C14_Caspase3-7	548	552	...SRNDA...	Y	Y
FBgn0023423_FBtr0084032_extended	512	597	DOC_CYCLIN_1	519	523	...RELHL...	Y	Y
FBgn0023423_FBtr0084032_extended	512	597	DOC_USP7_1	565	569	...AGGSG...	Y	Y
FBgn0023423_FBtr0084032_extended	512	597	DOC_WD40_RPTOR_TOS_1	585	590	...FDIDVE...	Y	Y
FBgn0023423_FBtr0084032_extended	512	597	LIG_14-3-3_3	522	527	...HLQSSS...	Y	Y
FBgn0023423_FBtr0084032_extended	512	597	LIG_BIR_III_4	564	568	...DAGGS...	Y	Y
FBgn0023423_FBtr0084032_extended	512	597	LIG_SH2_STAT5	559	562	...YVRH...	Y	Y
FBgn0023423_FBtr0084032_extended	512	597	MOD_CK2_1	522	528	...HLQSSSE...	Y	Y
FBgn0023423_FBtr0084032_extended	512	597	MOD_CK2_1	524	530	...QSSSEGE...	Y	Y
FBgn0023423_FBtr0084032_extended	512	597	MOD_CK2_1	573	579	...GSGSDPE...	Y	Y
FBgn0023423_FBtr0084032_extended	512	597	MOD_GlcNHglycan	567	570	...GSGS...	Y	Y
FBgn0023423_FBtr0084032_extended	512	597	MOD_GlcNHglycan	573	576	...GSGS...	Y	Y
FBgn0023423_FBtr0084032_extended	512	597	MOD_GSK3_1	565	572	...AGGSGSVT...	Y	Y
FBgn0023423_FBtr0084032_extended	512	597	MOD_GSK3_1	567	574	...GSGSVTGS...	Y	Y
FBgn0023423_FBtr0084032_extended	512	597	MOD_GSK3_1	569	576	...GSVTGSGS...	Y	Y
FBgn0023423_FBtr0084032_extended	512	597	MOD_GSK3_1	573	580	...GSGSDPES...	Y	Y
FBgn0023423_FBtr0084032_extended	512	597	TRG_ER_diArg_1	560	563	...VRHR...	Y	Y
FBgn0023515_FBtr0070370_extended	1032	1060	DOC_WW_Pin1_4	1042	1047	...CAPSPK...	N	N
FBgn0023515_FBtr0070370_extended	1032	1060	LIG_NRBOX	1031	1037	...XLGSLLS...	N	N
FBgn0023515_FBtr0070370_extended	1032	1060	LIG_SH2_STAT3	1052	1055	...YHRQ...	N	N
FBgn0023515_FBtr0070370_extended	1032	1060	MOD_CK1_1	1034	1040	...SLLSFVK...	N	N
FBgn0023515_FBtr0070370_extended	1032	1060	MOD_ProDKin_1	1042	1048	...CAPSPKP...	N	N
FBgn0023531_FBtr0089815_extended	1236	1249	DOC_PP1	1237	1243	...NWKLAWN...	N	Y
FBgn0023531_FBtr0089815_extended	1236	1249	LIG_PDZ_Class_2	1244	1249	...EAKIDI...	N	Y
FBgn0024150_FBtr0305501_extended	1224	1231	MOD_CK1_1	1225	1231	...STRTHWV...	Y	N
FBgn0024179_FBtr0073279_extended	905	913	LIG_PDZ_Class_2	908	913	...VLLLEL...	N	Y
FBgn0024179_FBtr0073279_extended	905	913	LIG_SUMO_SBM_1	908	912	...VLLLE...	N	Y
FBgn0024179_FBtr0073279_extended	905	913	LIG_SUMO_SBM_2	906	911	...EEVLLL...	N	Y
FBgn0024227_FBtr0080180_extended	331	348	LIG_PDZ_Class_2	343	348	...RFYFYV...	N	N
FBgn0024227_FBtr0080180_extended	331	348	LIG_SH2_STAT5	341	344	...YFRF...	N	N
FBgn0024227_FBtr0080180_extended	331	348	LIG_SH2_STAT5	345	348	...YFYV...	N	N
FBgn0024227_FBtr0080180_extended	331	348	MOD_NEK2_1	331	336	...LVSSLH...	N	N
FBgn0024227_FBtr0080180_extended	331	348	TRG_ENDOCYTIC_2	341	344	...YFRF...	N	N
FBgn0024227_FBtr0080180_extended	331	348	TRG_ENDOCYTIC_2	345	348	...YFYV...	N	N
FBgn0024698_FBtr0089258_extended	1457	1466	LIG_PDZ_Class_2	1461	1466	...VKDVKF...	N	N
FBgn0024698_FBtr0089258_extended	1457	1466	MOD_GSK3_1	1450	1457	...RLASVFXT...	N	N
FBgn0024698_FBtr0089258_extended	1457	1466	MOD_NEK2_1	1455	1460	...FXTSYS...	N	N
FBgn0024732_FBtr0087978_extended	299	306	DEG_APCC_TPR_1	304	306	...SLR...	Y	Y
FBgn0024836_FBtr0088214_extended	3581	3648	CLV_NDR_NDR_1	3637	3639	...RRK...	Y	Y
FBgn0024836_FBtr0088214_extended	3581	3648	LIG_SH2_STAT5	3632	3635	...YFAT...	Y	Y
FBgn0024836_FBtr0088214_extended	3581	3648	MOD_NEK2_2	3632	3637	...YFATIR...	Y	Y
FBgn0024836_FBtr0088214_extended	3581	3648	MOD_PIKK_1	3580	3586	...XRLSQQQ...	Y	Y
FBgn0024836_FBtr0088214_extended	3581	3648	MOD_PIKK_1	3627	3633	...QKQTQYF...	Y	Y
FBgn0024836_FBtr0088214_extended	3581	3648	MOD_PKA_2	3580	3586	...XRLSQQQ...	Y	Y
FBgn0024836_FBtr0088214_extended	3581	3648	MOD_PLK	3575	3581	...DETTVXR...	Y	Y
FBgn0024836_FBtr0088214_extended	3581	3648	TRG_ER_diArg_1	3636	3638	...IRR...	Y	Y
FBgn0024944_FBtr0083933_extended	639	682	CLV_NDR_NDR_1	669	671	...RRI...	N	N
FBgn0024944_FBtr0083933_extended	639	682	CLV_NDR_NDR_1	672	674	...RRG...	N	N
FBgn0024944_FBtr0083933_extended	639	682	DOC_USP7_1	658	662	...AECSA...	Y	N
FBgn0024944_FBtr0083933_extended	639	682	DOC_USP7_1	662	666	...ASVSG...	Y	N
FBgn0024944_FBtr0083933_extended	639	682	DOC_WW_Pin1_4	643	648	...YEPSPL...	N	N
FBgn0024944_FBtr0083933_extended	639	682	LIG_14-3-3_1	650	655	...RSSSLP...	N	N
FBgn0024944_FBtr0083933_extended	639	682	LIG_14-3-3_3	650	655	...RSSSLP...	N	N
FBgn0024944_FBtr0083933_extended	639	682	LIG_SH2_SRC	643	646	...YEPS...	N	N
FBgn0024944_FBtr0083933_extended	639	682	MOD_Cter_Amidation	667	670	...SGRR...	N	N
FBgn0024944_FBtr0083933_extended	639	682	MOD_GlcNHglycan	659	663	...ECSAS...	Y	N
FBgn0024944_FBtr0083933_extended	639	682	MOD_GlcNHglycan	664	667	...VSGS...	Y	N
FBgn0024944_FBtr0083933_extended	639	682	MOD_GlcNHglycan	666	669	...GSGR...	N	N
FBgn0024944_FBtr0083933_extended	639	682	MOD_GSK3_1	639	646	...LIGSYEPS...	N	N
FBgn0024944_FBtr0083933_extended	639	682	MOD_GSK3_1	658	665	...AECSASVS...	Y	N
FBgn0024944_FBtr0083933_extended	639	682	MOD_GSK3_1	660	667	...CSASVSGS...	Y	N
FBgn0024944_FBtr0083933_extended	639	682	MOD_NEK2_1	648	653	...LQRSSS...	N	N
FBgn0024944_FBtr0083933_extended	639	682	MOD_PKA_2	649	655	...QRSSSLP...	N	N
FBgn0024944_FBtr0083933_extended	639	682	MOD_PLK	658	664	...AECSASV...	Y	N
FBgn0024944_FBtr0083933_extended	639	682	MOD_ProDKin_1	643	649	...YEPSPLQ...	N	N
FBgn0024944_FBtr0083933_extended	639	682	TRG_ER_diArg_1	669	672	...RRIR...	N	N
FBgn0024944_FBtr0083933_extended	639	682	TRG_ER_diArg_1	670	673	...RIRR...	N	N
FBgn0024944_FBtr0083934_extended	647	714	CLV_NDR_NDR_1	662	664	...LRK...	N	N
FBgn0024944_FBtr0083934_extended	647	714	DOC_MAPK_1	663	671	...RKTSLKVPV...	N	N
FBgn0024944_FBtr0083934_extended	647	714	DOC_USP7_1	651	655	...PSSSS...	Y	N
FBgn0024944_FBtr0083934_extended	647	714	DOC_USP7_1	696	700	...ASCSV...	Y	N
FBgn0024944_FBtr0083934_extended	647	714	LIG_PDZ_Class_1	709	714	...PKRTQL...	Y	N
FBgn0024944_FBtr0083934_extended	647	714	LIG_SH2_SRC	687	690	...YVEA...	N	N
[truncated: 3,499 more rows]
