# Supplementary material for: Computational analysis of translational readthrough proteins in Drosophila and yeast reveals parallels to alternative splicing
Source: Sci Rep. 2016 Aug 26;6:32142. doi: 10.1038/srep32142 (PMC4999894; doi:10.1038/srep32142)
Supplement: Supplementary Dataset 4 [file srep32142-s5.xls]

## Sheet: Sheet1
Table S4: ELMs detected within the extension regions of S. cerevisiae TR candidate proteins.
Gene and transcript Ids	extension start	extension end	ELM motif name	motif start	motif end	motif sequence	overlap with IUPred disorder (>0.4; Y/N)	overlap with Anchor binding sites (Y/N)
YAL012W_YAL012W_extended	396	418	DOC_MAPK_1	409	418	...KYDKYPFINI...	N	N
YAL012W_YAL012W_extended	396	418	DOC_WW_Pin1_4	393	398	...TNXSPV...	Y	N
YAL012W_YAL012W_extended	396	418	LIG_PDZ_Class_2	413	418	...YPFINI...	N	N
YAL012W_YAL012W_extended	396	418	MOD_N-GLC_1	393	398	...TNXSPV...	Y	N
YAL012W_YAL012W_extended	396	418	MOD_ProDKin_1	393	399	...TNXSPVP...	Y	N
YAL012W_YAL012W_extended	396	418	TRG_ENDOCYTIC_2	413	416	...YPFI...	N	N
YAR015W_YAR015W_extended	308	321	DOC_CYCLIN_1	308	312	...RDLHI...	N	N
YAR015W_YAR015W_extended	308	321	DOC_WW_Pin1_4	316	321	...ASVTPH...	N	N
YAR015W_YAR015W_extended	308	321	LIG_SUMO_SBM_2	309	313	...DLHIL...	N	N
YAR015W_YAR015W_extended	308	321	MOD_CK1_1	302	308	...SKWSHXR...	N	N
YBR015C_YBR015C_extended	599	632	DOC_PP1	601	608	...TGRTIVWT...	N	N
YBR015C_YBR015C_extended	599	632	LIG_FHA_1	606	612	...VWTTSIG...	N	N
YBR015C_YBR015C_extended	599	632	LIG_SUMO_SBM_1	616	619	...ILIT...	N	N
YBR015C_YBR015C_extended	599	632	MOD_GSK3_1	601	608	...TGRTIVWT...	N	N
YBR015C_YBR015C_extended	599	632	TRG_ENDOCYTIC_2	615	618	...YILI...	N	N
YBR015C_YBR015C_extended	599	632	TRG_ENDOCYTIC_2	622	625	...YIVM...	N	N
YBR015C_YBR015C_extended	599	632	TRG_ENDOCYTIC_2	628	631	...YLPV...	N	N
YBR025C_YBR025C_extended	396	407	DOC_CYCLIN_1	397	401	...RALKL...	N	N
YBR025C_YBR025C_extended	396	407	DOC_MAPK_1	397	406	...RALKLTFLYL...	N	N
YBR025C_YBR025C_extended	396	407	DOC_PP1	398	404	...ALKLTFL...	N	N
YBR025C_YBR025C_extended	396	407	LIG_PDZ_Class_2	402	407	...TFLYLV...	N	N
YBR025C_YBR025C_extended	396	407	MOD_NEK2_1	399	404	...LKLTFL...	N	N
YBR082C_YBR082C_extended	150	197	CLV_PCSK_KEX2_1	158	160	...KRS...	N	N
YBR082C_YBR082C_extended	150	197	DOC_MAPK_1	157	166	...KKRSKIYMGL...	N	N
YBR082C_YBR082C_extended	150	197	DOC_MAPK_1	178	186	...KKEYNKIYV...	N	N
YBR082C_YBR082C_extended	150	197	LIG_FHA_1	148	154	...VXTEVLT...	N	N
YBR082C_YBR082C_extended	150	197	LIG_PDZ_Class_2	192	197	...NIDLLI...	N	N
YBR082C_YBR082C_extended	150	197	LIG_SUMO_SBM_2	194	197	...DLLI...	N	N
YBR082C_YBR082C_extended	150	197	MOD_GSK3_1	147	154	...AVXTEVLT...	N	N
YBR082C_YBR082C_extended	150	197	MOD_PIKK_1	151	157	...EVLTQLK...	N	N
YBR082C_YBR082C_extended	150	197	MOD_PKA_1	157	163	...KKRSKIY...	N	N
YBR082C_YBR082C_extended	150	197	MOD_SUMO	177	180	...FKKE...	N	N
YBR082C_YBR082C_extended	150	197	TRG_ENDOCYTIC_2	163	166	...YMGL...	N	N
YBR082C_YBR082C_extended	150	197	TRG_ENDOCYTIC_2	174	177	...YNVF...	N	N
YBR082C_YBR082C_extended	150	197	TRG_ENDOCYTIC_2	181	184	...YNKI...	N	N
YBR082C_YBR082C_extended	150	197	TRG_NLS_Bipartite_1	144	162	...KKYAVXTEVLTQLKKRSKI...	N	N
YBR082C_YBR082C_extended	150	197	TRG_NLS_MonoExtC_3	156	161	...LKKRSK...	N	N
YBR082C_YBR082C_extended	150	197	TRG_NLS_MonoExtN_4	157	162	...KKRSKI...	N	N
YBR089C-A_YBR089C-A_extended	101	114	LIG_PDZ_Class_1	109	114	...SHTTYF...	Y	Y
YBR089C-A_YBR089C-A_extended	101	114	MOD_CK1_1	101	107	...SNNSMFS...	Y	N
YBR089C-A_YBR089C-A_extended	101	114	MOD_CK1_1	104	110	...SMFSTSH...	Y	Y
YBR089C-A_YBR089C-A_extended	101	114	MOD_GSK3_1	101	108	...SNNSMFST...	Y	Y
YBR089C-A_YBR089C-A_extended	101	114	MOD_GSK3_1	104	111	...SMFSTSHT...	Y	Y
YBR089C-A_YBR089C-A_extended	101	114	MOD_GSK3_1	105	112	...MFSTSHTT...	Y	Y
YBR089C-A_YBR089C-A_extended	101	114	MOD_GSK3_1	94	101	...YNATRAXS...	Y	N
YBR089C-A_YBR089C-A_extended	101	114	MOD_NEK2_1	105	110	...MFSTSH...	Y	Y
YBR089C-A_YBR089C-A_extended	101	114	MOD_NEK2_1	106	111	...FSTSHT...	Y	Y
YBR089C-A_YBR089C-A_extended	101	114	MOD_N-GLC_1	101	106	...SNNSMF...	Y	N
YBR109C_YBR109C_extended	149	175	DOC_USP7_1	161	165	...PYHSG...	N	N
YBR109C_YBR109C_extended	149	175	LIG_SUMO_SBM_1	155	159	...LLPLS...	N	N
YBR109C_YBR109C_extended	149	175	LIG_SUMO_SBM_1	167	171	...IVFVE...	N	N
YBR109C_YBR109C_extended	149	175	TRG_ENDOCYTIC_2	172	175	...YRFI...	N	N
YBR244W_YBR244W_extended	164	167	LIG_PDZ_Class_2	162	167	...KXYLCL...	N	N
YBR244W_YBR244W_extended	164	167	MOD_CK1_1	158	164	...SLLSKXY...	N	N
YBR244W_YBR244W_extended	164	167	TRG_ENDOCYTIC_2	164	167	...YLCL...	N	N
YBR252W_YBR252W_extended	149	160	LIG_PDZ_Class_2	155	160	...AHLYNV...	N	N
YBR252W_YBR252W_extended	149	160	MOD_CK1_1	150	156	...SVYTLAH...	N	N
YBR283C_YBR283C_extended	492	530	CLV_PCSK_KEX2_1	494	496	...KRK...	Y	N
YBR283C_YBR283C_extended	492	530	CLV_PCSK_KEX2_1	497	499	...KRR...	Y	N
YBR283C_YBR283C_extended	492	530	CLV_PCSK_KEX2_1	498	500	...RRK...	Y	N
YBR283C_YBR283C_extended	492	530	DOC_MAPK_1	495	507	...RKKRRKTKKKIKF...	Y	N
YBR283C_YBR283C_extended	492	530	DOC_PP1	501	508	...TKKKIKFS...	N	N
YBR283C_YBR283C_extended	492	530	LIG_BRCT_BRCA1_1	521	525	...SSFRF...	N	N
YBR283C_YBR283C_extended	492	530	LIG_PDZ_Class_2	525	530	...FICIYI...	N	N
YBR283C_YBR283C_extended	492	530	MOD_GSK3_1	515	522	...YVRTFCSS...	N	N
YBR283C_YBR283C_extended	492	530	MOD_NEK2_1	519	524	...FCSSFR...	N	N
YBR283C_YBR283C_extended	492	530	MOD_PKA_1	498	504	...RRKTKKK...	Y	N
YBR283C_YBR283C_extended	492	530	MOD_PKA_2	498	504	...RRKTKKK...	Y	N
YBR283C_YBR283C_extended	492	530	TRG_NLS_Bipartite_1	493	507	...KKRKKRRKTKKKIKF...	Y	N
YBR283C_YBR283C_extended	492	530	TRG_NLS_MonoCore_2	492	497	...TKKRKK...	Y	N
YBR283C_YBR283C_extended	492	530	TRG_NLS_MonoCore_2	493	498	...KKRKKR...	Y	N
YBR283C_YBR283C_extended	492	530	TRG_NLS_MonoCore_2	494	499	...KRKKRR...	Y	N
YBR283C_YBR283C_extended	492	530	TRG_NLS_MonoCore_2	495	500	...RKKRRK...	Y	N
YBR283C_YBR283C_extended	492	530	TRG_NLS_MonoCore_2	496	501	...KKRRKT...	Y	N
YBR283C_YBR283C_extended	492	530	TRG_NLS_MonoExtC_3	492	497	...TKKRKK...	Y	N
YBR283C_YBR283C_extended	492	530	TRG_NLS_MonoExtC_3	493	498	...KKRKKR...	Y	N
YBR283C_YBR283C_extended	492	530	TRG_NLS_MonoExtC_3	494	499	...KRKKRR...	Y	N
YBR283C_YBR283C_extended	492	530	TRG_NLS_MonoExtC_3	495	500	...RKKRRK...	Y	N
YBR283C_YBR283C_extended	492	530	TRG_NLS_MonoExtC_3	498	503	...RRKTKK...	Y	N
YBR283C_YBR283C_extended	492	530	TRG_NLS_MonoExtC_3	501	506	...TKKKIK...	N	N
YBR283C_YBR283C_extended	492	530	TRG_NLS_MonoExtN_4	493	500	...KKRKKRRK...	Y	N
YBR283C_YBR283C_extended	492	530	TRG_NLS_MonoExtN_4	494	501	...KRKKRRKT...	Y	N
YBR283C_YBR283C_extended	492	530	TRG_NLS_MonoExtN_4	496	503	...KKRRKTKK...	Y	N
YBR283C_YBR283C_extended	492	530	TRG_NLS_MonoExtN_4	499	506	...RKTKKKIK...	N	N
YBR283C_YBR283C_extended	492	530	TRG_NLS_MonoExtN_4	500	507	...KTKKKIKF...	N	N
YCL011C_YCL011C_extended	429	444	LIG_FHA_1	435	441	...TMTCVLY...	N	N
YCL011C_YCL011C_extended	429	444	LIG_PDZ_Class_3	439	444	...VLYDNV...	N	N
YCL011C_YCL011C_extended	429	444	MOD_GSK3_1	428	435	...XFLSTNRT...	N	N
YCL011C_YCL011C_extended	429	444	MOD_NEK2_1	429	434	...FLSTNR...	N	N
YCL011C_YCL011C_extended	429	444	MOD_N-GLC_1	432	437	...TNRTMT...	N	N
YCL011C_YCL011C_extended	429	444	TRG_ENDOCYTIC_2	441	444	...YDNV...	N	N
YCR004C_YCR004C_extended	249	254	LIG_PDZ_Class_2	249	254	...ETTVRV...	Y	Y
YCR004C_YCR004C_extended	249	254	MOD_NEK2_1	247	252	...MXETTV...	N	Y
YCR004C_YCR004C_extended	249	254	MOD_PLK	248	254	...XETTVRV...	Y	Y
YCR043C_YCR043C_extended	129	161	CLV_PCSK_KEX2_1	142	144	...RRN...	N	N
YCR043C_YCR043C_extended	129	161	LIG_eIF4E_1	150	156	...YPTIFLV...	N	N
YCR043C_YCR043C_extended	129	161	LIG_FHA_1	150	156	...YPTIFLV...	N	N
YCR043C_YCR043C_extended	129	161	LIG_SUMO_SBM_2	152	156	...TIFLV...	N	N
YCR043C_YCR043C_extended	129	161	MOD_NEK2_1	133	138	...LRTTYY...	N	N
YCR043C_YCR043C_extended	129	161	MOD_PKA_2	133	139	...LRTTYYC...	N	N
YCR043C_YCR043C_extended	129	161	TRG_ENDOCYTIC_2	130	133	...YIVL...	N	N
YCR043C_YCR043C_extended	129	161	TRG_ENDOCYTIC_2	138	141	...YCWF...	N	N
YCR043C_YCR043C_extended	129	161	TRG_ENDOCYTIC_2	150	153	...YPTI...	N	N
YCR043C_YCR043C_extended	129	161	TRG_ER_diArg_1	141	143	...FRR...	N	N
YCR057C_YCR057C_extended	925	942	LIG_FHA_1	934	940	...TFTSCIP...	N	N
YCR057C_YCR057C_extended	925	942	LIG_SUMO_SBM_2	928	932	...TVLYL...	N	N
YDL015C_YDL015C_extended	312	337	LIG_PDZ_Class_1	332	337	...RSSTIV...	N	N
YDL015C_YDL015C_extended	312	337	MOD_GSK3_1	326	333	...LAFTKWRS...	N	N
YDL015C_YDL015C_extended	312	337	MOD_NEK2_1	310	315	...FXSSCL...	N	N
YDL015C_YDL015C_extended	312	337	MOD_NEK2_1	326	331	...LAFTKW...	N	N
YDL015C_YDL015C_extended	312	337	MOD_PKA_2	331	337	...WRSSTIV...	N	N
YDL036C_YDL036C_extended	464	488	DOC_CYCLIN_1	474	478	...RKLVF...	N	N
YDL036C_YDL036C_extended	464	488	DOC_PP1	472	479	...IHRKLVFC...	N	N
YDL036C_YDL036C_extended	464	488	MOD_N-GLC_1	480	485	...YNQSLA...	N	N
YDL036C_YDL036C_extended	464	488	MOD_PKB_1	462	470	...RXRFLTCRT...	N	N
YDL036C_YDL036C_extended	464	488	TRG_ER_diArg_1	461	464	...RRXR...	N	N
YDL036C_YDL036C_extended	464	488	TRG_ER_diArg_1	462	465	...RXRF...	N	N
YDL046W_YDL046W_extended	175	223	DOC_PP1	181	187	...LIRVYFP...	N	N
YDL046W_YDL046W_extended	175	223	DOC_USP7_1	172	176	...PRXSD...	N	N
YDL046W_YDL046W_extended	175	223	DOC_USP7_1	187	191	...PSRSM...	N	N
YDL046W_YDL046W_extended	175	223	LIG_SUMO_SBM_2	180	184	...SLIRV...	N	N
YDL046W_YDL046W_extended	175	223	MOD_CK1_1	177	183	...SYNSLIR...	N	N
YDL046W_YDL046W_extended	175	223	MOD_CK1_1	190	196	...SMYSFLL...	N	N
YDL046W_YDL046W_extended	175	223	MOD_NEK2_1	201	206	...FTRSRQ...	N	N
YDL046W_YDL046W_extended	175	223	MOD_NEK2_2	187	192	...PSRSMY...	N	N
YDL046W_YDL046W_extended	175	223	MOD_PKA_2	172	178	...PRXSDSY...	N	N
YDL046W_YDL046W_extended	175	223	TRG_ENDOCYTIC_2	178	181	...YNSL...	N	N
YDL046W_YDL046W_extended	175	223	TRG_ENDOCYTIC_2	192	195	...YSFL...	N	N
YDL055C_YDL055C_extended	363	407	CLV_PCSK_KEX2_1	390	392	...KRG...	N	N
YDL055C_YDL055C_extended	363	407	DOC_MAPK_1	397	405	...KKHCLLLCL...	N	N
YDL055C_YDL055C_extended	363	407	LIG_BRCT_BRCA1_1	375	379	...HSSVF...	N	N
YDL055C_YDL055C_extended	363	407	LIG_PDZ_Class_2	402	407	...LLCLSL...	N	N
YDL055C_YDL055C_extended	363	407	LIG_SUMO_SBM_1	402	406	...LLCLS...	N	N
YDL055C_YDL055C_extended	363	407	MOD_NEK2_1	373	378	...LYHSSV...	N	N
YDL055C_YDL055C_extended	363	407	MOD_NEK2_2	374	379	...YHSSVF...	N	N
YDL055C_YDL055C_extended	363	407	MOD_PKA_2	363	369	...VRKTNCN...	N	N
YDL130W_YDL130W_extended	108	130	LIG_BRCT_BRCA1_1	111	115	...ESHFF...	N	N
YDL130W_YDL130W_extended	108	130	LIG_FHA_2	106	112	...DXTYKES...	N	N
YDL130W_YDL130W_extended	108	130	MOD_CK2_1	105	111	...FDXTYKE...	N	N
YDL130W_YDL130W_extended	108	130	MOD_GSK3_1	105	112	...FDXTYKES...	N	N
YDL130W_YDL130W_extended	108	130	MOD_NEK2_1	105	110	...FDXTYK...	N	N
YDL130W_YDL130W_extended	108	130	TRG_ENDOCYTIC_2	124	127	...YIYL...	N	N
YDL130W_YDL130W_extended	108	130	TRG_ENDOCYTIC_2	126	129	...YLHI...	N	N
YDL143W_YDL143W_extended	530	547	TRG_ENDOCYTIC_2	542	545	...YIYM...	N	N
YDL143W_YDL143W_extended	530	547	TRG_ENDOCYTIC_2	544	547	...YMLI...	N	N
YDL212W_YDL212W_extended	212	236	DOC_MAPK_1	204	216	...KRKNAKKXAIIFL...	Y	N
YDL212W_YDL212W_extended	212	236	LIG_FHA_1	215	221	...FLTFSLF...	N	N
YDL212W_YDL212W_extended	212	236	LIG_PDZ_Class_2	231	236	...QTIIRI...	N	N
YDL212W_YDL212W_extended	212	236	LIG_SUMO_SBM_1	213	217	...IIFLT...	N	N
YDL212W_YDL212W_extended	212	236	LIG_SUMO_SBM_2	232	236	...TIIRI...	N	N
YDL212W_YDL212W_extended	212	236	MOD_NEK2_1	216	221	...LTFSLF...	N	N
YDR002W_YDR002W_extended	203	231	DOC_PP1	208	214	...YLRLDFF...	N	N
YDR002W_YDR002W_extended	203	231	LIG_PDZ_Class_2	226	231	...IYFYLL...	N	N
YDR002W_YDR002W_extended	203	231	MOD_NEK2_1	220	225	...FLYSVH...	N	N
YDR002W_YDR002W_extended	203	231	TRG_ENDOCYTIC_2	208	211	...YLRL...	N	N
YDR002W_YDR002W_extended	203	231	TRG_ENDOCYTIC_2	227	230	...YFYL...	N	N
YDR033W_YDR033W_extended	322	351	LIG_BRCT_BRCA1_1	331	335	...LSSFF...	N	N
YDR033W_YDR033W_extended	322	351	LIG_IQ	329	347	...VLLSSFFQSSLKNFLLQAN...	N	N
YDR033W_YDR033W_extended	322	351	LIG_SUMO_SBM_1	329	333	...VLLSS...	N	N
YDR033W_YDR033W_extended	322	351	MOD_GSK3_1	330	337	...LLSSFFQS...	N	N
YDR033W_YDR033W_extended	322	351	MOD_NEK2_1	330	335	...LLSSFF...	N	N
YDR033W_YDR033W_extended	322	351	MOD_NEK2_1	334	339	...FFQSSL...	N	N
YDR033W_YDR033W_extended	322	351	MOD_NEK2_1	335	340	...FQSSLK...	N	N
YDR033W_YDR033W_extended	322	351	TRG_ENDOCYTIC_2	328	331	...YVLL...	N	N
YDR054C_YDR054C_extended	297	348	CLV_PCSK_KEX2_1	297	299	...KRT...	Y	N
YDR054C_YDR054C_extended	297	348	DOC_CYCLIN_1	329	333	...KALYI...	N	Y
YDR054C_YDR054C_extended	297	348	LIG_14-3-3_3	308	313	...KTYSAQ...	Y	N
YDR054C_YDR054C_extended	297	348	LIG_FHA_1	321	327	...IHTRYVV...	Y	Y
YDR054C_YDR054C_extended	297	348	LIG_FHA_2	340	346	...RLTGEEE...	Y	N
YDR054C_YDR054C_extended	297	348	LIG_TRAF2_1	342	345	...TGEE...	Y	N
YDR054C_YDR054C_extended	297	348	MOD_CK1_1	311	317	...SAQTQNM...	Y	N
YDR054C_YDR054C_extended	297	348	MOD_CK2_1	339	345	...LRLTGEE...	Y	Y
YDR054C_YDR054C_extended	297	348	MOD_NEK2_1	306	311	...FNKTYS...	Y	N
YDR054C_YDR054C_extended	297	348	MOD_NEK2_1	320	325	...FIHTRY...	Y	Y
YDR054C_YDR054C_extended	297	348	MOD_N-GLC_1	306	311	...FNKTYS...	Y	N
YDR054C_YDR054C_extended	297	348	MOD_PIKK_1	311	317	...SAQTQNM...	Y	N
YDR054C_YDR054C_extended	297	348	MOD_PKA_1	301	307	...RKKTKFN...	Y	N
YDR054C_YDR054C_extended	297	348	MOD_PKA_2	339	345	...LRLTGEE...	Y	Y
YDR054C_YDR054C_extended	297	348	TRG_ENDOCYTIC_2	336	339	...YDNL...	Y	Y
YDR054C_YDR054C_extended	297	348	TRG_NLS_MonoExtC_3	300	305	...VRKKTK...	Y	N
YDR054C_YDR054C_extended	297	348	TRG_NLS_MonoExtN_4	298	305	...RTVRKKTK...	Y	N
YDR054C_YDR054C_extended	297	348	TRG_NLS_MonoExtN_4	301	306	...RKKTKF...	Y	N
YDR074W_YDR074W_extended	898	926	LIG_FHA_1	908	914	...RQTSYVL...	N	N
YDR074W_YDR074W_extended	898	926	LIG_PDZ_Class_2	921	926	...FSLYCI...	N	N
YDR074W_YDR074W_extended	898	926	MOD_GSK3_1	904	911	...MVMTRQTS...	N	N
YDR074W_YDR074W_extended	898	926	MOD_NEK2_1	904	909	...MVMTRQ...	N	N
YDR074W_YDR074W_extended	898	926	MOD_NEK2_1	919	924	...LFFSLY...	N	N
YDR074W_YDR074W_extended	898	926	MOD_PKA_2	907	913	...TRQTSYV...	N	N
YDR074W_YDR074W_extended	898	926	TRG_ENDOCYTIC_2	912	915	...YVLL...	N	N
YDR091C_YDR091C_extended	610	631	MOD_CK1_1	611	617	...SWDSENQ...	N	N
YDR158W_YDR158W_extended	367	388	DOC_MAPK_1	368	378	...KIAKLCLHLTF...	N	N
YDR158W_YDR158W_extended	367	388	MOD_NEK2_1	374	379	...LHLTFF...	N	N
YDR214W_YDR214W_extended	352	379	LIG_FHA_1	367	373	...HTTIGID...	N	N
YDR214W_YDR214W_extended	352	379	MOD_NEK2_1	358	363	...FNKSMR...	N	N
YDR214W_YDR214W_extended	352	379	MOD_NEK2_1	366	371	...LHTTIG...	N	N
YDR214W_YDR214W_extended	352	379	MOD_N-GLC_1	358	363	...FNKSMR...	N	N
YDR276C_YDR276C_extended	57	68	MOD_CK2_1	56	62	...XAHSINE...	N	N
YDR276C_YDR276C_extended	57	68	MOD_GSK3_1	56	63	...XAHSINES...	N	N
YDR276C_YDR276C_extended	57	68	MOD_N-GLC_1	60	65	...INESNY...	N	N
YDR297W_YDR297W_extended	351	386	DEG_APCC_DBOX_1	369	377	...PRLYLLSIY...	N	N
YDR297W_YDR297W_extended	351	386	LIG_PDZ_Class_2	381	386	...DILLSV...	N	N
YDR297W_YDR297W_extended	351	386	LIG_SUMO_SBM_1	371	375	...LYLLS...	N	N
YDR297W_YDR297W_extended	351	386	LIG_SUMO_SBM_1	382	385	...ILLS...	N	N
YDR297W_YDR297W_extended	351	386	LIG_SUMO_SBM_2	381	384	...DILL...	N	N
YDR297W_YDR297W_extended	351	386	MOD_NEK2_2	372	377	...YLLSIY...	N	N
YDR297W_YDR297W_extended	351	386	MOD_N-GLC_1	363	368	...GNVSDF...	N	N
YDR328C_YDR328C_extended	196	232	DOC_MAPK_1	219	227	...KNKQTRLAV...	Y	Y
YDR328C_YDR328C_extended	196	232	DOC_USP7_1	212	216	...PFQSK...	Y	N
YDR328C_YDR328C_extended	196	232	LIG_FHA_1	195	201	...XPTFPLM...	Y	Y
YDR328C_YDR328C_extended	196	232	LIG_FHA_1	200	206	...LMTVILS...	Y	Y
YDR328C_YDR328C_extended	196	232	LIG_SUMO_SBM_1	203	209	...VILSSDD...	N	Y
YDR328C_YDR328C_extended	196	232	LIG_SUMO_SBM_2	202	205	...TVIL...	Y	Y
YDR328C_YDR328C_extended	196	232	MOD_GSK3_1	199	206	...PLMTVILS...	Y	Y
YDR346C_YDR346C_extended	483	531	DOC_CYCLIN_1	489	493	...RMLFP...	N	N
YDR346C_YDR346C_extended	483	531	DOC_MAPK_1	484	492	...KVGRSRMLF...	N	N
YDR346C_YDR346C_extended	483	531	LIG_LYPXL_S_1	515	519	...LYPFL...	N	N
YDR346C_YDR346C_extended	483	531	LIG_SUMO_SBM_2	496	499	...DLIL...	N	N
YDR346C_YDR346C_extended	483	531	MOD_CK1_1	511	517	...SKLSLYP...	N	N
YDR346C_YDR346C_extended	483	531	MOD_NEK2_1	499	504	...LHKSNI...	N	N
YDR346C_YDR346C_extended	483	531	MOD_N-GLC_1	508	513	...NNYSKL...	N	N
YDR346C_YDR346C_extended	483	531	TRG_ENDOCYTIC_2	510	513	...YSKL...	N	N
YDR346C_YDR346C_extended	483	531	TRG_ENDOCYTIC_2	516	519	...YPFL...	N	N
YDR346C_YDR346C_extended	483	531	TRG_ER_diArg_1	487	490	...RSRM...	N	N
YDR368W_YDR368W_extended	314	325	LIG_PDZ_Class_1	320	325	...NASSNL...	N	N
YDR368W_YDR368W_extended	314	325	MOD_GSK3_1	315	322	...RYITVNAS...	N	N
YDR368W_YDR368W_extended	314	325	MOD_N-GLC_1	319	324	...VNASSN...	N	N
YDR368W_YDR368W_extended	314	325	TRG_ENDOCYTIC_2	316	319	...YITV...	N	N
YDR377W_YDR377W_extended	103	114	LIG_BRCT_BRCA1_1	104	108	...WSFTF...	N	N
YDR377W_YDR377W_extended	103	114	LIG_FHA_2	105	111	...SFTFVEN...	N	N
YDR377W_YDR377W_extended	103	114	LIG_PDZ_Class_1	109	114	...VENSLF...	N	N
YDR377W_YDR377W_extended	103	114	MOD_CK2_1	104	110	...WSFTFVE...	N	N
YDR377W_YDR377W_extended	103	114	MOD_GSK3_1	100	107	...EHXTWSFT...	N	N
YDR377W_YDR377W_extended	103	114	TRG_PEX_1	104	108	...WSFTF...	N	N
YDR388W_YDR388W_extended	484	516	CLV_PCSK_KEX2_1	484	486	...RRP...	N	N
YDR388W_YDR388W_extended	484	516	DOC_CYCLIN_1	485	489	...RPLHP...	N	N
YDR388W_YDR388W_extended	484	516	MOD_GSK3_1	487	494	...LHPSVFIT...	N	N
YDR388W_YDR388W_extended	484	516	TRG_ENDOCYTIC_2	496	499	...YCEM...	N	N
YDR388W_YDR388W_extended	484	516	TRG_ER_diArg_1	484	486	...RRP...	N	N
YDR398W_YDR398W_extended	645	661	MOD_PKA_2	644	650	...XRISCIK...	Y	Y
YDR480W_YDR480W_extended	325	353	CLV_PCSK_KEX2_1	343	345	...KRN...	N	N
YDR480W_YDR480W_extended	325	353	DOC_MAPK_1	331	338	...RYRMHLKL...	N	N
YDR480W_YDR480W_extended	325	353	DOC_WW_Pin1_4	338	343	...LACTPK...	N	N
YDR480W_YDR480W_extended	325	353	MOD_CDK_1	338	344	...LACTPKR...	N	N
YDR480W_YDR480W_extended	325	353	MOD_NEK2_1	327	332	...FTSSRY...	N	N
YDR480W_YDR480W_extended	325	353	MOD_ProDKin_1	338	344	...LACTPKR...	N	N
YEL009C_YEL009C_extended	283	297	LIG_PDZ_Class_1	292	297	...LFHSRV...	N	N
YEL009C_YEL009C_extended	283	297	MOD_NEK2_1	292	297	...LFHSRV...	N	N
YEL009C_YEL009C_extended	283	297	TRG_ENDOCYTIC_2	290	293	...YFLF...	N	N
YEL017C-A_YEL017C-A_extended	45	58	DOC_USP7_1	45	49	...AITSK	N	N
YEL017C-A_YEL017C-A_extended	45	58	LIG_SUMO_SBM_2	52	56	...ELDVV...	N	N
YEL040W_YEL040W_extended	469	489	LIG_14-3-3_2	477	483	...RLHRTLK...	Y	N
YEL040W_YEL040W_extended	469	489	LIG_14-3-3_3	472	477	...HLRTNR...	Y	N
YEL040W_YEL040W_extended	469	489	LIG_FHA_1	473	479	...LRTNRLH...	Y	N
YEL040W_YEL040W_extended	469	489	MOD_NEK2_1	478	483	...LHRTLK...	Y	N
YEL040W_YEL040W_extended	469	489	TRG_NLS_MonoExtN_4	480	487	...RTLKKKCI...	Y	N
YER009W_YER009W_extended	127	143	DOC_WW_Pin1_4	128	133	...FFKSPQ...	N	N
YER009W_YER009W_extended	127	143	LIG_14-3-3_3	135	140	...HVFSFS...	N	N
YER009W_YER009W_extended	127	143	MOD_CDK_1	128	134	...FFKSPQK...	N	N
YER009W_YER009W_extended	127	143	MOD_NEK2_1	137	142	...FSFSNI...	N	N
YER009W_YER009W_extended	127	143	MOD_ProDKin_1	128	134	...FFKSPQK...	N	N
YER025W_YER025W_extended	529	540	MOD_GSK3_1	527	534	...AXGTNKTT...	Y	N
YER025W_YER025W_extended	529	540	MOD_GSK3_1	530	537	...TNKTTAKT...	Y	N
YER025W_YER025W_extended	529	540	MOD_N-GLC_1	530	535	...TNKTTA...	Y	N
YER025W_YER025W_extended	529	540	TRG_ER_diLys_1	536	540	...KTKIS...	Y	N
YER043C_YER043C_extended	451	464	LIG_BRCT_BRCA1_1	450	454	...XSIQF...	N	N
YER043C_YER043C_extended	451	464	LIG_PDZ_Class_1	459	464	...FFLTIF...	N	N
YER043C_YER043C_extended	451	464	MOD_LATS_1	446	452	...HYRYXSI...	N	N
YER043C_YER043C_extended	451	464	MOD_NEK2_1	459	464	...FFLTIF...	N	N
YER043C_YER043C_extended	451	464	TRG_ENDOCYTIC_2	449	452	...YXSI...	N	N
YER056C-A_YER056C-A_extended	123	134	MOD_PKA_1	120	126	...KKXTLRK...	N	N
YER072W_YER072W_extended	131	153	MOD_CK1_1	147	153	...SRCSQII...	N	N
YER072W_YER072W_extended	131	153	MOD_GSK3_1	131	138	...NCNSNIVS...	N	N
YER072W_YER072W_extended	131	153	MOD_NEK2_2	141	146	...YAQTVF...	N	N
YER072W_YER072W_extended	131	153	MOD_PIKK_1	147	153	...SRCSQII...	N	N
YER072W_YER072W_extended	131	153	MOD_PKA_2	147	153	...SRCSQII...	N	N
YER094C_YER094C_extended	207	238	DOC_WW_Pin1_4	215	220	...PKTTPT...	Y	N
YER094C_YER094C_extended	207	238	LIG_14-3-3_2	203	209	...RQDXSVH...	N	N
YER094C_YER094C_extended	207	238	LIG_BRCT_BRCA1_1	226	230	...TSRIF...	N	N
YER094C_YER094C_extended	207	238	LIG_FHA_1	218	224	...TPTQNIS...	Y	N
YER094C_YER094C_extended	207	238	LIG_FHA_1	224	230	...SGTSRIF...	N	N
YER094C_YER094C_extended	207	238	LIG_PDZ_Class_2	233	238	...QLIFNF...	N	N
YER094C_YER094C_extended	207	238	MOD_CK1_1	224	230	...SGTSRIF...	N	N
YER094C_YER094C_extended	207	238	MOD_GSK3_1	217	224	...TTPTQNIS...	Y	N
YER094C_YER094C_extended	207	238	MOD_N-GLC_1	221	226	...QNISGT...	N	N
YER094C_YER094C_extended	207	238	MOD_PIKK_1	217	223	...TTPTQNI...	Y	N
YER094C_YER094C_extended	207	238	MOD_PLK	204	210	...QDXSVHG...	Y	N
YER094C_YER094C_extended	207	238	MOD_ProDKin_1	215	221	...PKTTPTQ...	Y	N
YER117W_YER117W_extended	139	153	DOC_CYCLIN_1	144	147	...KILL...	N	N
YER117W_YER117W_extended	139	153	LIG_PDZ_Class_2	148	153	...NHYVTF...	N	N
YER117W_YER117W_extended	139	153	TRG_ENDOCYTIC_2	150	153	...YVTF...	N	N
YFL039C_YFL039C_extended	377	400	LIG_SUMO_SBM_2	377	380	...SLLL...	N	N
YFL039C_YFL039C_extended	377	400	MOD_GSK3_1	386	393	...VCTSLSIS...	N	N
YFL039C_YFL039C_extended	377	400	MOD_NEK2_1	390	395	...LSISIF...	N	N
YFL039C_YFL039C_extended	377	400	TRG_ENDOCYTIC_2	383	386	...YVYV...	N	N
YGL031C_YGL031C_extended	157	174	LIG_FHA_1	163	169	...LCTMNIF...	N	N
YGL031C_YGL031C_extended	157	174	MOD_NEK2_1	162	167	...LLCTMN...	N	N
YGL070C_YGL070C_extended	124	148	LIG_FHA_1	141	147	...IFTYVLY...	N	N
YGL070C_YGL070C_extended	124	148	LIG_FHA_2	131	137	...LMTEGEK...	N	N
YGL070C_YGL070C_extended	124	148	LIG_PDZ_Class_2	143	148	...TYVLYV...	N	N
YGL070C_YGL070C_extended	124	148	MOD_CK2_1	130	136	...KLMTEGE...	N	N
YGL070C_YGL070C_extended	124	148	MOD_GSK3_1	126	133	...NELSKLMT...	N	N
YGL070C_YGL070C_extended	124	148	MOD_NEK2_1	140	145	...LIFTYV...	N	N
YGL103W_YGL103W_extended	151	169	LIG_PDZ_Class_1	164	169	...YIFSLI...	N	N
YGL147C_YGL147C_extended	193	198	LIG_PDZ_Class_2	193	198	...AFYLIL...	N	N
YGL147C_YGL147C_extended	193	198	TRG_ENDOCYTIC_2	195	198	...YLIL...	N	N
YGL200C_YGL200C_extended	205	228	LIG_SUMO_SBM_2	200	205	...TSLVXV...	N	N
YGL200C_YGL200C_extended	205	228	LIG_TRFH_1	214	218	...YLLLP...	N	N
YGL200C_YGL200C_extended	205	228	MOD_SUMO	205	208	...VKQE...	N	N
YGL200C_YGL200C_extended	205	228	TRG_ENDOCYTIC_2	214	217	...YLLL...	N	N
YGL200C_YGL200C_extended	205	228	TRG_ENDOCYTIC_2	220	223	...YDYI...	N	N
YGL225W_YGL225W_extended	339	355	LIG_PDZ_Class_2	350	355	...LVYFIL...	N	N
YGL225W_YGL225W_extended	339	355	TRG_ENDOCYTIC_2	346	349	...YFFF...	N	N
YGL225W_YGL225W_extended	339	355	TRG_ENDOCYTIC_2	352	355	...YFIL...	N	N
YGR020C_YGR020C_extended	120	131	MOD_PIKK_1	121	127	...NDLSQNK...	Y	N
YGR027C_YGR027C_extended	110	118	MOD_CK1_1	107	113	...SEXTGNG...	Y	N
YGR083C_YGR083C_extended	653	683	LIG_FHA_1	653	659	...AYTTFVN...	N	N
YGR083C_YGR083C_extended	653	683	LIG_FHA_1	664	670	...VYTTYIL...	N	N
YGR083C_YGR083C_extended	653	683	LIG_FHA_1	665	671	...YTTYILY...	N	N
YGR083C_YGR083C_extended	653	683	MOD_PKB_1	661	669	...RPRVYTTYI...	N	N
YGR083C_YGR083C_extended	653	683	TRG_ENDOCYTIC_2	654	657	...YTTF...	N	N
YGR083C_YGR083C_extended	653	683	TRG_ENDOCYTIC_2	671	674	...YIYI...	N	N
YGR083C_YGR083C_extended	653	683	TRG_ENDOCYTIC_2	673	676	...YIYI...	N	N
YGR083C_YGR083C_extended	653	683	TRG_ENDOCYTIC_2	675	678	...YIHI...	N	N
YGR083C_YGR083C_extended	653	683	TRG_ER_diArg_1	661	664	...RPRV...	N	N
YGR106C_YGR106C_extended	267	291	DOC_MAPK_1	262	270	...KKNNXSLYI...	N	N
YGR106C_YGR106C_extended	267	291	LIG_SUMO_SBM_2	267	271	...SLYIL...	N	N
YGR106C_YGR106C_extended	267	291	MOD_NEK2_1	274	279	...LKETYV...	N	N
YGR106C_YGR106C_extended	267	291	MOD_N-GLC_1	264	269	...NNXSLY...	N	N
YGR106C_YGR106C_extended	267	291	TRG_ENDOCYTIC_2	269	272	...YILI...	N	N
YGR106C_YGR106C_extended	267	291	TRG_ENDOCYTIC_2	278	281	...YVRL...	N	N
YGR106C_YGR106C_extended	267	291	TRG_ENDOCYTIC_2	283	286	...YLHI...	N	N
YGR155W_YGR155W_extended	509	539	DOC_CYCLIN_1	533	537	...RSLYI...	N	N
YGR155W_YGR155W_extended	509	539	DOC_MAPK_1	522	531	...KIRHSFPIQL...	Y	N
YGR155W_YGR155W_extended	509	539	MOD_CK1_1	514	520	...SNKSKHR...	Y	N
YGR155W_YGR155W_extended	509	539	MOD_GSK3_1	514	521	...SNKSKHRS...	Y	N
YGR155W_YGR155W_extended	509	539	MOD_GSK3_1	531	538	...LHRSLYIT...	N	N
YGR155W_YGR155W_extended	509	539	MOD_NEK2_1	531	536	...LHRSLY...	N	N
YGR155W_YGR155W_extended	509	539	MOD_N-GLC_1	514	519	...SNKSKH...	Y	N
YGR155W_YGR155W_extended	509	539	MOD_PKA_2	523	529	...IRHSFPI...	Y	N
YGR180C_YGR180C_extended	347	367	TRG_ENDOCYTIC_2	360	363	...YLYI...	N	N
YGR180C_YGR180C_extended	347	367	TRG_ENDOCYTIC_2	362	365	...YIFI...	N	N
YGR181W_YGR181W_extended	107	135	LIG_PDZ_Class_2	130	135	...RKCYYV...	N	N
YGR181W_YGR181W_extended	107	135	TRG_ENDOCYTIC_2	117	120	...YVLV...	N	N
YGR211W_YGR211W_extended	488	512	DOC_WW_Pin1_4	491	496	...ASVSPP...	N	N
YGR211W_YGR211W_extended	488	512	LIG_14-3-3_2	488	494	...RSLASVS...	N	N
YGR211W_YGR211W_extended	488	512	LIG_FHA_1	501	507	...LFTYILT...	N	N
YGR211W_YGR211W_extended	488	512	LIG_FHA_1	506	512	...LTTQALI...	N	N
YGR211W_YGR211W_extended	488	512	MOD_CK1_1	489	495	...SLASVSP...	N	N
YGR211W_YGR211W_extended	488	512	MOD_GSK3_1	500	507	...FLFTYILT...	N	N
YGR211W_YGR211W_extended	488	512	MOD_NEK2_1	500	505	...FLFTYI...	N	N
YGR211W_YGR211W_extended	488	512	MOD_PIKK_1	505	511	...ILTTQAL...	N	N
YGR211W_YGR211W_extended	488	512	MOD_ProDKin_1	491	497	...ASVSPPP...	N	N
YHL033C_YHL033C_extended	258	279	DOC_AGCK_PIF_3	276	279	...FQTF...	N	N
YHL033C_YHL033C_extended	258	279	DOC_CYCLIN_1	266	270	...KNLFF...	N	N
YHL033C_YHL033C_extended	258	279	DOC_PP1	264	271	...CIKNLFFN...	N	N
YHR026W_YHR026W_extended	215	228	DOC_MAPK_2	220	223	...FSFP...	N	N
YHR026W_YHR026W_extended	215	228	LIG_BRCT_BRCA1_1	220	224	...FSFPF...	N	N
YHR026W_YHR026W_extended	215	228	TRG_ER_diArg_1	225	228	...LRAR...	N	N
YHR064C_YHR064C_extended	540	550	DOC_MAPK_1	543	550	...RKTVCIRI...	N	N
YHR064C_YHR064C_extended	540	550	LIG_FHA_1	543	549	...RKTVCIR...	N	N
YHR064C_YHR064C_extended	540	550	LIG_PDZ_Class_2	545	550	...TVCIRI...	N	N
YHR064C_YHR064C_extended	540	550	MOD_NEK2_1	542	547	...LRKTVC...	N	N
YHR064C_YHR064C_extended	540	550	MOD_PKA_2	542	548	...LRKTVCI...	N	N
YHR116W_YHR116W_extended	153	162	LIG_BRCT_BRCA1_1	153	157	...GSLFF...	N	N
YHR116W_YHR116W_extended	153	162	LIG_PDZ_Class_2	157	162	...FLFVQL...	N	N
YHR141C_YHR141C_extended	108	128	LIG_FHA_1	120	126	...SYTLTIN...	N	N
YHR141C_YHR141C_extended	108	128	LIG_SUMO_SBM_2	108	111	...ELLL...	N	N
YHR141C_YHR141C_extended	108	128	MOD_GSK3_1	117	124	...YFYSYTLT...	N	N
YHR148W_YHR148W_extended	185	263	CLV_PCSK_KEX2_1	220	222	...RRL...	N	N
YHR148W_YHR148W_extended	185	263	CLV_PCSK_KEX2_1	256	258	...RRH...	Y	N
YHR148W_YHR148W_extended	185	263	DEG_APCC_DBOX_1	255	263	...HRRHLLNMP...	Y	N
YHR148W_YHR148W_extended	185	263	DOC_CYCLIN_1	205	209	...KLLRI...	N	N
YHR148W_YHR148W_extended	185	263	DOC_CYCLIN_1	220	224	...RRLSF...	N	N
YHR148W_YHR148W_extended	185	263	DOC_CYCLIN_1	232	235	...KLLY...	N	N
YHR148W_YHR148W_extended	185	263	DOC_CYCLIN_1	257	260	...RHLL...	Y	N
YHR148W_YHR148W_extended	185	263	DOC_PP1	186	192	...DYKLTFS...	N	N
YHR148W_YHR148W_extended	185	263	DOC_PP1	218	225	...DVRRLSFL...	N	N
YHR148W_YHR148W_extended	185	263	LIG_14-3-3_3	251	256	...KTISHR...	Y	N
YHR148W_YHR148W_extended	185	263	LIG_FHA_1	188	194	...KLTFSVS...	N	N
YHR148W_YHR148W_extended	185	263	LIG_FHA_1	214	220	...ANTNDVR...	N	N
YHR148W_YHR148W_extended	185	263	LIG_SUMO_SBM_1	193	197	...VSILD...	N	N
YHR148W_YHR148W_extended	185	263	LIG_SUMO_SBM_1	195	201	...ILDLSSS...	N	N
YHR148W_YHR148W_extended	185	263	LIG_SUMO_SBM_2	192	196	...SVSIL...	N	N
YHR148W_YHR148W_extended	185	263	LIG_SUMO_SBM_2	194	198	...SILDL...	N	N
YHR148W_YHR148W_extended	185	263	MOD_GSK3_1	187	194	...YKLTFSVS...	N	N
YHR148W_YHR148W_extended	185	263	MOD_GSK3_1	220	227	...RRLSFLKS...	N	N
YHR148W_YHR148W_extended	185	263	MOD_NEK2_1	180	185	...FDFSXI...	N	N
YHR148W_YHR148W_extended	185	263	MOD_NEK2_1	189	194	...LTFSVS...	N	N
YHR148W_YHR148W_extended	185	263	MOD_NEK2_1	191	196	...FSVSIL...	N	N
YHR148W_YHR148W_extended	185	263	MOD_NEK2_1	196	201	...LDLSSS...	N	N
YHR148W_YHR148W_extended	185	263	MOD_NEK2_1	198	203	...LSSSYI...	N	N
YHR148W_YHR148W_extended	185	263	MOD_NEK2_1	224	229	...FLKSWK...	N	N
YHR148W_YHR148W_extended	185	263	MOD_NEK2_1	233	238	...LLYTQR...	N	N
YHR148W_YHR148W_extended	185	263	MOD_PIKK_1	233	239	...LLYTQRN...	N	N
YHR148W_YHR148W_extended	185	263	MOD_PKA_1	220	226	...RRLSFLK...	N	N
YHR148W_YHR148W_extended	185	263	MOD_PKA_2	220	226	...RRLSFLK...	N	N
YHR148W_YHR148W_extended	185	263	MOD_PKA_2	249	255	...NRKTISH...	Y	N
YHR148W_YHR148W_extended	185	263	TRG_ER_diArg_1	219	221	...VRR...	N	N
YHR148W_YHR148W_extended	185	263	TRG_ER_diArg_1	220	222	...RRL...	N	N
YHR148W_YHR148W_extended	185	263	TRG_NLS_MonoExtC_3	246	251	...NKKNRK...	N	N
YHR148W_YHR148W_extended	185	263	TRG_NLS_MonoExtN_4	245	251	...KNKKNRK...	N	N
YHR162W_YHR162W_extended	131	158	DOC_WW_Pin1_4	128	133	...GRXTPN...	Y	N
YHR162W_YHR162W_extended	131	158	LIG_Actin_RPEL_3	136	155	...LETLLCQRYVRKHIYPDCII...	N	N
YHR162W_YHR162W_extended	131	158	LIG_FHA_1	129	135	...RXTPNLQ...	Y	N
YHR162W_YHR162W_extended	131	158	MOD_GSK3_1	124	131	...EITTGRXT...	Y	N
YHR162W_YHR162W_extended	131	158	MOD_ProDKin_1	128	134	...GRXTPNL...	Y	N
YIL002W-A_YIL002W-A_extended	71	88	LIG_14-3-3_1	71	76	...RVRSQP...	Y	N
YIL002W-A_YIL002W-A_extended	71	88	LIG_14-3-3_3	71	76	...RVRSQP...	Y	N
YIL002W-A_YIL002W-A_extended	71	88	LIG_PDZ_Class_2	83	88	...NKYIYI...	Y	Y
YIL002W-A_YIL002W-A_extended	71	88	MOD_PIKK_1	71	77	...RVRSQPH...	Y	N
YIL002W-A_YIL002W-A_extended	71	88	MOD_PLK	78	84	...REGTLNK...	Y	Y
YIL002W-A_YIL002W-A_extended	71	88	TRG_ENDOCYTIC_2	85	88	...YIYI...	N	Y
YIL022W_YIL022W_extended	433	450	DOC_AGCK_PIF_1	439	444	...FVFFSF...	N	N
YIL022W_YIL022W_extended	433	450	DOC_AGCK_PIF_1	441	446	...FFSFSF...	N	N
YIL022W_YIL022W_extended	433	450	LIG_BRCT_BRCA1_1	437	441	...YSFVF...	N	N
YIL022W_YIL022W_extended	433	450	LIG_BRCT_BRCA1_1	442	446	...FSFSF...	N	N
YIL022W_YIL022W_extended	433	450	LIG_BRCT_BRCA1_1	444	448	...FSFLF...	N	N
YIL022W_YIL022W_extended	433	450	LIG_FHA_1	429	435	...QFTXLVS...	N	N
YIL022W_YIL022W_extended	433	450	LIG_PDZ_Class_2	445	450	...SFLFRL...	N	N
YIL022W_YIL022W_extended	433	450	MOD_CK1_1	435	441	...SMYSFVF...	N	N
YIL022W_YIL022W_extended	433	450	MOD_GSK3_1	428	435	...RQFTXLVS...	N	N
YIL022W_YIL022W_extended	433	450	MOD_NEK2_1	442	447	...FSFSFL...	N	N
YIL022W_YIL022W_extended	433	450	TRG_ENDOCYTIC_2	437	440	...YSFV...	N	N
YIL051C_YIL051C_extended	147	173	LIG_14-3-3_2	147	153	...RIETSLL...	N	N
YIL051C_YIL051C_extended	147	173	LIG_FHA_1	148	154	...IETSLLP...	N	N
YIL051C_YIL051C_extended	147	173	LIG_PDZ_Class_1	168	173	...HFSSIL...	N	N
YIL051C_YIL051C_extended	147	173	MOD_PLK	148	154	...IETSLLP...	N	N
YIL051C_YIL051C_extended	147	173	TRG_ENDOCYTIC_2	160	163	...YRGV...	N	N
YIL051C_YIL051C_extended	147	173	TRG_ENDOCYTIC_2	166	169	...YKHF...	N	N
YIL053W_YIL053W_extended	252	262	DEG_APCC_TPR_1	260	262	...LLR...	N	N
YIL053W_YIL053W_extended	252	262	LIG_BRCT_BRCA1_1	252	256	...FSFIF...	N	N
YIL053W_YIL053W_extended	252	262	TRG_PEX_1	250	254	...WXFSF...	N	N
YIL118W_YIL118W_extended	233	252	LIG_14-3-3_3	235	240	...KTRTHT...	Y	N
YIL118W_YIL118W_extended	233	252	LIG_FHA_2	243	249	...NRTQKER...	Y	N
YIL118W_YIL118W_extended	233	252	MOD_CK2_1	242	248	...KNRTQKE...	Y	N
YIL118W_YIL118W_extended	233	252	MOD_GSK3_1	233	240	...YNKTRTHT...	Y	Y
YIL118W_YIL118W_extended	233	252	MOD_N-GLC_1	233	238	...YNKTRT...	Y	Y
YIL118W_YIL118W_extended	233	252	MOD_N-GLC_1	242	247	...KNRTQK...	Y	N
YIL118W_YIL118W_extended	233	252	MOD_PIKK_1	237	243	...RTHTQKN...	Y	N
YIL118W_YIL118W_extended	233	252	MOD_PIKK_1	242	248	...KNRTQKE...	Y	N
YIL133C_YIL133C_extended	201	213	LIG_PDZ_Class_2	208	213	...LILYIL...	N	N
YIL133C_YIL133C_extended	201	213	LIG_SUMO_SBM_2	207	210	...SLIL...	N	N
YIL133C_YIL133C_extended	201	213	TRG_ENDOCYTIC_2	199	202	...YXEI...	N	N
YIL138C_YIL138C_extended	163	204	DEG_APCC_DBOX_1	166	174	...IRLKLRKIQ...	N	N
YIL138C_YIL138C_extended	163	204	LIG_Actin_WH2_2	166	182	...IRLKLRKIQTTNALKAT...	N	N
YIL138C_YIL138C_extended	163	204	LIG_BRCT_BRCA1_1	200	204	...KSFSF...	N	N
YIL138C_YIL138C_extended	163	204	LIG_FHA_1	174	180	...QTTNALK...	N	N
YIL138C_YIL138C_extended	163	204	LIG_PDZ_Class_2	199	204	...GKSFSF...	N	N
YIL138C_YIL138C_extended	163	204	LIG_SUMO_SBM_1	187	191	...LLLLT...	N	N
YIL138C_YIL138C_extended	163	204	LIG_SUMO_SBM_1	193	198	...LMLLTD...	N	N
YIL138C_YIL138C_extended	163	204	LIG_SUMO_SBM_2	182	187	...TEVMIL...	N	N
YIL138C_YIL138C_extended	163	204	MOD_GSK3_1	194	201	...MLLTDGKS...	N	N
YIL138C_YIL138C_extended	163	204	MOD_NEK2_1	188	193	...LLLTQL...	N	N
YIL138C_YIL138C_extended	163	204	MOD_PIKK_1	188	194	...LLLTQLM...	N	N
YIL138C_YIL138C_extended	163	204	TRG_NES_CRM1_1	159	174	...ENLXFPLIRLKLRKIQ...	N	N
YIL138C_YIL138C_extended	163	204	TRG_NES_CRM1_1	183	198	...EVMILLLLTQLMLLTD...	N	N
YIL148W_YIL148W_extended	130	157	DOC_USP7_1	133	137	...PNQSI...	N	N
YIL148W_YIL148W_extended	130	157	DOC_WW_Pin1_4	129	134	...XSVSPN...	Y	N
YIL148W_YIL148W_extended	130	157	LIG_eIF4E_1	143	149	...YFNVHLL...	N	N
YIL148W_YIL148W_extended	130	157	LIG_SUMO_SBM_1	148	151	...LLLS...	N	N
YIL148W_YIL148W_extended	130	157	MOD_GSK3_1	129	136	...XSVSPNQS...	Y	N
YIL148W_YIL148W_extended	130	157	MOD_NEK2_1	127	132	...LKXSVS...	Y	N
YIL148W_YIL148W_extended	130	157	MOD_NEK2_1	148	153	...LLLSYL...	N	N
YIL148W_YIL148W_extended	130	157	MOD_NEK2_2	133	138	...PNQSIH...	N	N
YIL148W_YIL148W_extended	130	157	MOD_N-GLC_1	133	138	...PNQSIH...	N	N
YIL148W_YIL148W_extended	130	157	MOD_ProDKin_1	129	135	...XSVSPNQ...	Y	N
YIL148W_YIL148W_extended	130	157	TRG_ENDOCYTIC_2	143	146	...YFNV...	N	N
YIL148W_YIL148W_extended	130	157	TRG_ENDOCYTIC_2	152	155	...YLLL...	N	N
YJL008C_YJL008C_extended	570	578	LIG_SUMO_SBM_1	573	577	...IFILT...	N	N
YJL026W_YJL026W_extended	401	439	DOC_CYCLIN_1	410	413	...RSLF...	N	N
YJL026W_YJL026W_extended	401	439	DOC_PP2B_1	421	427	...APLIYIY...	N	N
YJL026W_YJL026W_extended	401	439	LIG_BRCT_BRCA1_1	403	407	...LSIYF...	N	N
YJL026W_YJL026W_extended	401	439	MOD_NEK2_1	408	413	...FLRSLF...	N	N
YJL026W_YJL026W_extended	401	439	TRG_ENDOCYTIC_2	402	405	...YLSI...	N	N
YJL026W_YJL026W_extended	401	439	TRG_ENDOCYTIC_2	406	409	...YFFL...	N	N
YJL026W_YJL026W_extended	401	439	TRG_ENDOCYTIC_2	425	428	...YIYI...	N	N
YJL143W_YJL143W_extended	160	189	LIG_BRCT_BRCA1_1	165	169	...MSHFF...	N	N
YJL190C_YJL190C_extended	132	152	MOD_NEK2_1	138	143	...LFGSFI...	N	N
YJL190C_YJL190C_extended	132	152	MOD_NEK2_2	130	135	...YXATCY...	N	N
YJL190C_YJL190C_extended	132	152	TRG_ENDOCYTIC_2	135	138	...YNNL...	N	N
YJL190C_YJL190C_extended	132	152	TRG_ER_diLys_1	147	152	...KHKIAS...	N	N
YJR014W_YJR014W_extended	200	223	CLV_PCSK_KEX2_1	212	214	...KRT...	N	N
YJR014W_YJR014W_extended	200	223	CLV_PCSK_KEX2_1	220	222	...RRV...	N	N
YJR014W_YJR014W_extended	200	223	LIG_FHA_1	212	218	...KRTFYLV...	N	N
YJR014W_YJR014W_extended	200	223	LIG_FHA_1	217	223	...LVTRRVG...	N	N
YJR014W_YJR014W_extended	200	223	TRG_ER_diArg_1	220	222	...RRV...	N	N
YJR048W_YJR048W_extended	111	120	MOD_GSK3_1	108	115	...CEXTGPFS...	N	N
YJR091C_YJR091C_extended	1093	1131	DOC_USP7_1	1108	1112	...PFSSH...	N	N
YJR091C_YJR091C_extended	1093	1131	DOC_WW_Pin1_4	1104	1109	...WETTPF...	N	N
YJR091C_YJR091C_extended	1093	1131	MOD_CK1_1	1110	1116	...SSHTCIH...	Y	N
YJR091C_YJR091C_extended	1093	1131	MOD_CK1_1	1117	1123	...SKLSHLP...	N	N
YJR091C_YJR091C_extended	1093	1131	MOD_GSK3_1	1103	1110	...HWETTPFS...	N	N
YJR091C_YJR091C_extended	1093	1131	MOD_GSK3_1	1104	1111	...WETTPFSS...	N	N
YJR091C_YJR091C_extended	1093	1131	MOD_GSK3_1	1110	1117	...SSHTCIHS...	Y	N
YJR091C_YJR091C_extended	1093	1131	MOD_ProDKin_1	1104	1110	...WETTPFS...	N	N
YJR143C_YJR143C_extended	764	786	CLV_PCSK_KEX2_1	771	773	...KRT...	N	N
YJR143C_YJR143C_extended	764	786	DOC_CYCLIN_1	762	766	...KXLFL...	N	N
YJR143C_YJR143C_extended	764	786	LIG_FHA_1	771	777	...KRTERLP...	N	N
YJR143C_YJR143C_extended	764	786	LIG_PDZ_Class_3	781	786	...DKIEYF...	N	N
YJR143C_YJR143C_extended	764	786	MOD_NEK2_1	765	770	...FLFTNH...	N	N
YKL067W_YKL067W_extended	155	163	TRG_ENDOCYTIC_2	152	155	...YEXI...	N	N
YKL104C_YKL104C_extended	719	742	DOC_WW_Pin1_4	724	729	...FSSSPS...	N	N
YKL104C_YKL104C_extended	719	742	LIG_EH_1	719	723	...INPFT...	N	N
YKL104C_YKL104C_extended	719	742	LIG_PDZ_Class_2	737	742	...SLLLRF...	N	N
YKL104C_YKL104C_extended	719	742	LIG_SUMO_SBM_1	733	737	...VFLLS...	N	N
YKL104C_YKL104C_extended	719	742	LIG_SUMO_SBM_2	732	736	...SVFLL...	N	N
YKL104C_YKL104C_extended	719	742	LIG_SUMO_SBM_2	737	740	...SLLL...	N	N
YKL104C_YKL104C_extended	719	742	MOD_CK1_1	726	732	...SSPSLPS...	N	N
YKL104C_YKL104C_extended	719	742	MOD_CK1_1	729	735	...SLPSVFL...	N	N
YKL104C_YKL104C_extended	719	742	MOD_GSK3_1	720	727	...NPFTFSSS...	N	N
YKL104C_YKL104C_extended	719	742	MOD_GSK3_1	722	729	...FTFSSSPS...	N	N
YKL104C_YKL104C_extended	719	742	MOD_NEK2_1	722	727	...FTFSSS...	N	N
YKL104C_YKL104C_extended	719	742	MOD_NEK2_1	734	739	...FLLSLL...	N	N
YKL104C_YKL104C_extended	719	742	MOD_ProDKin_1	724	730	...FSSSPSL...	N	N
YKL109W_YKL109W_extended	556	572	CLV_PCSK_KEX2_1	562	564	...KRK...	N	N
YKL109W_YKL109W_extended	556	572	DOC_CYCLIN_1	564	568	...KQLKI...	Y	N
YKL109W_YKL109W_extended	556	572	DOC_MAPK_1	562	568	...KRKQLKI...	Y	N
YKL109W_YKL109W_extended	556	572	MOD_NEK2_1	566	571	...LKITKT...	Y	N
YKL117W_YKL117W_extended	218	226	DOC_MAPK_1	215	224	...KAXKEEQINL...	Y	Y
YKL117W_YKL117W_extended	218	226	LIG_PDZ_Class_2	221	226	...QINLEC...	Y	Y
YKR042W_YKR042W_extended	367	370	TRG_ENDOCYTIC_2	365	368	...YXAF...	N	N
YKR057W_YKR057W_extended	89	107	CLV_PCSK_KEX2_1	90	92	...KRK...	N	N
YKR057W_YKR057W_extended	89	107	CLV_PCSK_KEX2_1	92	94	...KRG...	N	N
YKR057W_YKR057W_extended	89	107	DOC_MAPK_1	90	99	...KRKRGFDLSF...	N	N
YKR057W_YKR057W_extended	89	107	MOD_CK1_1	98	104	...SFISFRL...	N	N
YKR057W_YKR057W_extended	89	107	MOD_CK2_1	83	89	...WSYSRXE...	N	N
YKR057W_YKR057W_extended	89	107	MOD_NEK2_1	95	100	...FDLSFI...	N	N
YKR057W_YKR057W_extended	89	107	MOD_PLK	95	101	...FDLSFIS...	N	N
YKR057W_YKR057W_extended	89	107	TRG_NLS_MonoExtC_3	90	96	...KRKRGFD...	N	N
YKR057W_YKR057W_extended	89	107	TRG_NLS_MonoExtN_4	90	95	...KRKRGF...	N	N
YKR066C_YKR066C_extended	363	386	DEG_APCC_DBOX_1	366	374	...ERYYLLVIF...	N	N
YKR066C_YKR066C_extended	363	386	LIG_PDZ_Class_2	381	386	...IIFIII...	N	N
YKR066C_YKR066C_extended	363	386	TRG_ENDOCYTIC_2	368	371	...YYLL...	N	N
YKR066C_YKR066C_extended	363	386	TRG_ENDOCYTIC_2	369	372	...YLLV...	N	N
YKR066C_YKR066C_extended	363	386	TRG_ENDOCYTIC_2	378	381	...YLFI...	N	N
YLL018C_YLL018C_extended	559	598	DOC_CYCLIN_1	559	562	...RSLL...	N	N
YLL018C_YLL018C_extended	559	598	DOC_USP7_1	557	561	...PXRSL...	N	N
YLL018C_YLL018C_extended	559	598	DOC_WW_Pin1_4	580	585	...FFLSPT...	N	N
YLL018C_YLL018C_extended	559	598	LIG_14-3-3_2	556	562	...RPXRSLL...	N	N
YLL018C_YLL018C_extended	559	598	LIG_BRCT_BRCA1_1	577	581	...ISNFF...	N	N
YLL018C_YLL018C_extended	559	598	LIG_BRCT_BRCA1_1	582	586	...LSPTF...	N	N
YLL018C_YLL018C_extended	559	598	LIG_FHA_1	583	589	...SPTFILT...	N	N
YLL018C_YLL018C_extended	559	598	LIG_FHA_1	587	593	...ILTELLY...	N	N
YLL018C_YLL018C_extended	559	598	LIG_PDZ_Class_2	593	598	...YLALHI...	N	N
YLL018C_YLL018C_extended	559	598	LIG_SUMO_SBM_2	589	594	...TELLYL...	N	N
YLL018C_YLL018C_extended	559	598	LIG_TRFH_1	580	584	...FFLSP...	N	N
YLL018C_YLL018C_extended	559	598	MOD_GSK3_1	582	589	...LSPTFILT...	N	N
YLL018C_YLL018C_extended	559	598	MOD_NEK2_1	575	580	...FNISNF...	N	N
YLL018C_YLL018C_extended	559	598	MOD_N-GLC_1	575	580	...FNISNF...	N	N
YLL018C_YLL018C_extended	559	598	MOD_ProDKin_1	580	586	...FFLSPTF...	N	N
YLL018C_YLL018C_extended	559	598	TRG_ENDOCYTIC_2	593	596	...YLAL...	N	N
YLR175W_YLR175W_extended	485	494	DOC_MAPK_1	479	490	...KKSKKXFSSLHL...	Y	Y
YLR175W_YLR175W_extended	485	494	LIG_PDZ_Class_2	489	494	...HLILYI...	Y	Y
YLR175W_YLR175W_extended	485	494	LIG_SUMO_SBM_2	486	491	...SSLHLI...	Y	Y
YLR192C_YLR192C_extended	267	283	LIG_BRCT_BRCA1_1	277	281	...LSISF...	N	N
YLR192C_YLR192C_extended	267	283	MOD_NEK2_1	264	269	...FMXSAY...	N	N
YLR192C_YLR192C_extended	267	283	MOD_NEK2_1	277	282	...LSISFC...	N	N
YLR192C_YLR192C_extended	267	283	MOD_N-GLC_1	275	280	...INLSIS...	N	N
YLR192C_YLR192C_extended	267	283	TRG_ENDOCYTIC_2	269	272	...YCFF...	N	N
YLR214W_YLR214W_extended	688	706	DOC_CYCLIN_1	696	700	...RILLL...	N	N
YLR214W_YLR214W_extended	688	706	MOD_CAAXbox	703	706	...CFIG...	N	N
YLR268W_YLR268W_extended	216	236	DOC_WW_Pin1_4	214	219	...KXTSPH...	N	N
YLR268W_YLR268W_extended	216	236	LIG_Actin_WH2_2	198	216	...VIVAFFFVFLFWWIFLKXT...	N	N
YLR268W_YLR268W_extended	216	236	LIG_FHA_1	220	226	...HPTSQIP...	N	N
YLR268W_YLR268W_extended	216	236	MOD_NEK2_1	213	218	...LKXTSP...	N	N
YLR268W_YLR268W_extended	216	236	MOD_PIKK_1	220	226	...HPTSQIP...	N	N
YLR268W_YLR268W_extended	216	236	MOD_ProDKin_1	214	220	...KXTSPHH...	N	N
YLR268W_YLR268W_extended	216	236	TRG_ENDOCYTIC_2	233	236	...YNIV...	N	N
YLR270W_YLR270W_extended	352	383	DOC_CYCLIN_1	352	356	...RLLKF...	N	N
YLR270W_YLR270W_extended	352	383	DOC_PP1	350	357	...KXRLLKFS...	N	N
YLR270W_YLR270W_extended	352	383	DOC_PP1	369	376	...FLKVVCFI...	N	N
YLR270W_YLR270W_extended	352	383	LIG_Actin_WH2_2	339	357	...IPKIPKIVNGFKXRLLKFS...	N	N
YLR270W_YLR270W_extended	352	383	MOD_GSK3_1	376	383	...IYLSFTTT...	N	N
YLR270W_YLR270W_extended	352	383	MOD_NEK2_1	354	359	...LKFSHH...	N	N
YLR270W_YLR270W_extended	352	383	MOD_NEK2_1	362	367	...FSYSHF...	N	N
YLR270W_YLR270W_extended	352	383	MOD_NEK2_1	378	383	...LSFTTT...	N	N
YLR270W_YLR270W_extended	352	383	TRG_ENDOCYTIC_2	364	367	...YSHF...	N	N
YLR270W_YLR270W_extended	352	383	TRG_ENDOCYTIC_2	377	380	...YLSF...	N	N
YLR300W_YLR300W_extended	450	473	DOC_WW_Pin1_4	450	455	...VALSPL...	N	N
YLR300W_YLR300W_extended	450	473	MOD_N-GLC_1	468	473	...QNLTER...	N	N
YLR300W_YLR300W_extended	450	473	MOD_ProDKin_1	450	456	...VALSPLI...	N	N
YLR359W_YLR359W_extended	484	518	DOC_CYCLIN_1	484	488	...KPLHV...	N	N
YLR359W_YLR359W_extended	484	518	DOC_MAPK_1	502	509	...KKITILYL...	N	N
YLR359W_YLR359W_extended	484	518	LIG_FHA_1	509	515	...LCTMQVE...	N	N
YLR359W_YLR359W_extended	484	518	LIG_SUMO_SBM_2	505	509	...TILYL...	N	N
YLR359W_YLR359W_extended	484	518	MOD_PKA_1	502	508	...KKITILY...	N	N
YLR359W_YLR359W_extended	484	518	TRG_ENDOCYTIC_2	496	499	...YYML...	N	N
YLR359W_YLR359W_extended	484	518	TRG_ENDOCYTIC_2	497	500	...YMLL...	N	N
YLR390W-A_YLR390W-A_extended	240	248	LIG_FHA_1	241	247	...SITLFLM...	N	N
YLR390W-A_YLR390W-A_extended	240	248	LIG_SUMO_SBM_1	237	241	...LIXLS...	N	N
YLR390W-A_YLR390W-A_extended	240	248	MOD_NEK2_1	240	245	...LSITLF...	N	N
YLR406C_YLR406C_extended	115	120	TRG_ER_diLys_1	117	120	...KKKK...	Y	N
YLR421C_YLR421C_extended	158	180	CLV_PCSK_KEX2_1	169	171	...KRK...	N	N
YLR421C_YLR421C_extended	158	180	DOC_PP1	157	164	...XIKVVAFF...	N	Y
YLR421C_YLR421C_extended	158	180	LIG_PDZ_Class_2	175	180	...YQRIWL...	N	N
YLR421C_YLR421C_extended	158	180	TRG_ENDOCYTIC_2	175	178	...YQRI...	N	N
YLR421C_YLR421C_extended	158	180	TRG_NLS_MonoExtN_4	166	173	...KKLKRKNI...	N	N
YML012W_YML012W_extended	213	240	LIG_FHA_1	217	223	...DHTMHLC...	N	N
YML012W_YML012W_extended	213	240	LIG_PDZ_Class_1	235	240	...LFSTYI...	N	N
YML012W_YML012W_extended	213	240	LIG_TRAF2_1	213	216	...AKEE...	N	N
YML012W_YML012W_extended	213	240	MOD_GSK3_1	230	237	...CICTRLFS...	N	N
YML012W_YML012W_extended	213	240	MOD_NEK2_1	222	227	...LCISLP...	N	N
YML012W_YML012W_extended	213	240	MOD_NEK2_1	235	240	...LFSTYI...	N	N
YML012W_YML012W_extended	213	240	MOD_PLK	216	222	...EDHTMHL...	N	N
YML012W_YML012W_extended	213	240	MOD_SUMO	213	216	...AKEE...	N	N
YML012W_YML012W_extended	213	240	TRG_ENDOCYTIC_2	228	231	...YNCI...	N	N
YML022W_YML022W_extended	189	220	DOC_USP7_1	195	199	...PYSSF...	N	N
YML022W_YML022W_extended	189	220	DOC_WW_Pin1_4	209	214	...FLTSPY...	N	N
YML022W_YML022W_extended	189	220	LIG_BRCT_BRCA1_1	200	204	...LSAGF...	N	N
YML022W_YML022W_extended	189	220	LIG_PDZ_Class_2	215	220	...SLNLVV...	N	N
YML022W_YML022W_extended	189	220	LIG_SUMO_SBM_2	215	219	...SLNLV...	N	N
YML022W_YML022W_extended	189	220	MOD_CK1_1	198	204	...SFLSAGF...	N	N
YML022W_YML022W_extended	189	220	MOD_CK1_1	212	218	...SPYSLNL...	N	N
YML022W_YML022W_extended	189	220	MOD_GSK3_1	194	201	...DPYSSFLS...	N	N
YML022W_YML022W_extended	189	220	MOD_GSK3_1	208	215	...IFLTSPYS...	N	N
YML022W_YML022W_extended	189	220	MOD_ProDKin_1	209	215	...FLTSPYS...	N	N
YML022W_YML022W_extended	189	220	TRG_ENDOCYTIC_2	196	199	...YSSF...	N	N
YML028W_YML028W_extended	198	203	MOD_CAAXbox	200	203	...CRVV...	N	N
YML058W_YML058W_extended	106	119	MOD_CK1_1	107	113	...SFHTLFF...	N	N
YML058W_YML058W_extended	106	119	MOD_GSK3_1	103	110	...DFXSSFHT...	N	N
YML058W_YML058W_extended	106	119	MOD_GSK3_1	107	114	...SFHTLFFS...	N	N
YML058W_YML058W_extended	106	119	MOD_GSK3_1	111	118	...LFFSLSIS...	N	N
YML058W_YML058W_extended	106	119	MOD_NEK2_1	104	109	...FXSSFH...	N	N
YML058W_YML058W_extended	106	119	MOD_NEK2_1	111	116	...LFFSLS...	N	N
YML058W_YML058W_extended	106	119	MOD_NEK2_1	113	118	...FSLSIS...	N	N
YML126C_YML126C_extended	493	516	DOC_WW_Pin1_4	491	496	...KXSSPI...	N	N
YML126C_YML126C_extended	493	516	MOD_PKA_1	490	496	...KKXSSPI...	N	N
YML126C_YML126C_extended	493	516	MOD_ProDKin_1	491	497	...KXSSPID...	N	N
YMR072W_YMR072W_extended	185	204	LIG_BRCT_BRCA1_1	188	192	...LSQCF...	N	N
YMR072W_YMR072W_extended	185	204	LIG_FHA_1	183	189	...NXTAVLS...	N	N
YMR072W_YMR072W_extended	185	204	MOD_CK1_1	197	203	...SFRSYPN...	N	N
YMR072W_YMR072W_extended	185	204	MOD_GSK3_1	182	189	...LNXTAVLS...	N	N
YMR072W_YMR072W_extended	185	204	MOD_NEK2_1	182	187	...LNXTAV...	N	N
YMR072W_YMR072W_extended	185	204	MOD_NEK2_2	194	199	...CLYSFR...	N	N
YMR072W_YMR072W_extended	185	204	MOD_N-GLC_1	182	187	...LNXTAV...	N	N
YMR072W_YMR072W_extended	185	204	MOD_PIKK_1	186	192	...AVLSQCF...	N	N
YMR186W_YMR186W_extended	707	727	DOC_WW_Pin1_4	707	712	...SLFSPS...	N	N
YMR186W_YMR186W_extended	707	727	LIG_PDZ_Class_2	722	727	...TYFYYL...	N	N
YMR186W_YMR186W_extended	707	727	MOD_CK1_1	707	713	...SLFSPSC...	N	N
YMR186W_YMR186W_extended	707	727	MOD_PLK	704	710	...VDXSLFS...	N	N
YMR186W_YMR186W_extended	707	727	MOD_ProDKin_1	707	713	...SLFSPSC...	N	N
YMR186W_YMR186W_extended	707	727	TRG_ENDOCYTIC_2	717	720	...YINL...	N	N
YMR260C_YMR260C_extended	155	174	DOC_CYCLIN_1	167	171	...RQLFI...	N	N
YMR260C_YMR260C_extended	155	174	LIG_PDZ_Class_2	169	174	...LFIIYL...	N	N
YMR260C_YMR260C_extended	155	174	TRG_ENDOCYTIC_2	163	166	...YLLM...	N	N
YMR307W_YMR307W_extended	561	566	LIG_14-3-3_3	561	566	...KASTHT...	N	N
YNL079C_YNL079C_extended	201	221	DOC_MAPK_2	209	212	...FLFP...	N	N
YNL079C_YNL079C_extended	201	221	LIG_SUMO_SBM_2	214	218	...TLVFV...	N	N
YNL079C_YNL079C_extended	201	221	MOD_NEK2_1	199	204	...LXSTFV...	N	N
YNL111C_YNL111C_extended	122	142	DOC_WW_Pin1_4	124	129	...FQNSPH...	N	N
YNL111C_YNL111C_extended	122	142	DOC_WW_Pin1_4	128	133	...PHSSPN...	N	N
YNL111C_YNL111C_extended	122	142	LIG_BRCT_BRCA1_1	133	137	...NSIEF...	N	N
YNL111C_YNL111C_extended	122	142	MOD_CK1_1	127	133	...SPHSSPN...	N	N
YNL111C_YNL111C_extended	122	142	MOD_CK1_1	131	137	...SPNSIEF...	N	N
YNL111C_YNL111C_extended	122	142	MOD_GSK3_1	124	131	...FQNSPHSS...	N	N
YNL111C_YNL111C_extended	122	142	MOD_GSK3_1	127	134	...SPHSSPNS...	N	N
YNL111C_YNL111C_extended	122	142	MOD_NEK2_1	137	142	...FFVSVY...	N	N
YNL111C_YNL111C_extended	122	142	MOD_ProDKin_1	124	130	...FQNSPHS...	N	N
YNL111C_YNL111C_extended	122	142	MOD_ProDKin_1	128	134	...PHSSPNS...	N	N
YNL145W_YNL145W_extended	40	99	CLV_PCSK_KEX2_1	45	47	...KRS...	N	N
YNL145W_YNL145W_extended	40	99	DOC_MAPK_1	45	53	...KRSNQYLPF...	N	N
YNL145W_YNL145W_extended	40	99	DOC_WW_Pin1_4	69	74	...IISSPF...	N	N
YNL145W_YNL145W_extended	40	99	LIG_BRCT_BRCA1_1	70	74	...ISSPF...	N	N
YNL145W_YNL145W_extended	40	99	LIG_BRCT_BRCA1_1	86	90	...CSYHF...	N	N
YNL145W_YNL145W_extended	40	99	LIG_eIF4E_1	50	56	...YLPFHLL...	N	N
YNL145W_YNL145W_extended	40	99	LIG_PDZ_Class_2	94	99	...FHVFLF...	N	N
YNL145W_YNL145W_extended	40	99	LIG_SUMO_SBM_1	68	72	...LIISS...	N	N
YNL145W_YNL145W_extended	40	99	LIG_SUMO_SBM_2	67	70	...SLII...	N	N
YNL145W_YNL145W_extended	40	99	MOD_GSK3_1	40	47	...FLTTTKRS...	N	N
YNL145W_YNL145W_extended	40	99	MOD_GSK3_1	64	71	...YSNSLIIS...	N	N
YNL145W_YNL145W_extended	40	99	MOD_NEK2_1	40	45	...FLTTTK	N	N
YNL145W_YNL145W_extended	40	99	MOD_NEK2_1	41	46	...LTTTKR...	N	N
YNL145W_YNL145W_extended	40	99	MOD_NEK2_1	62	67	...LIYSNS...	N	N
YNL145W_YNL145W_extended	40	99	MOD_NEK2_1	68	73	...LIISSP...	N	N
YNL145W_YNL145W_extended	40	99	MOD_ProDKin_1	69	75	...IISSPFP...	N	N
YNL145W_YNL145W_extended	40	99	TRG_ENDOCYTIC_2	50	53	...YLPF...	N	N
YNL145W_YNL145W_extended	40	99	TRG_ENDOCYTIC_2	76	79	...YFFI...	N	N
YNL145W_YNL145W_extended	40	99	TRG_ENDOCYTIC_2	82	85	...YICI...	N	N
YNL241C_YNL241C_extended	507	518	MOD_N-GLC_1	507	512	...KNASTF...	Y	Y
YNL255C_YNL255C_extended	155	182	DOC_MAPK_1	160	170	...KKTKEQSLIML...	Y	Y
YNL255C_YNL255C_extended	155	182	LIG_SUMO_SBM_2	166	170	...SLIML...	N	Y
YNL255C_YNL255C_extended	155	182	MOD_GSK3_1	159	166	...LKKTKEQS...	Y	Y
YNL255C_YNL255C_extended	155	182	MOD_PLK	163	169	...KEQSLIM...	N	Y
YNL281W_YNL281W_extended	155	166	CLV_PCSK_KEX2_1	160	162	...KRG...	N	N
YOL068C_YOL068C_extended	505	540	CLV_PCSK_KEX2_1	513	515	...KRR...	Y	N
YOL068C_YOL068C_extended	505	540	CLV_PCSK_KEX2_1	514	516	...RRK...	Y	N
YOL068C_YOL068C_extended	505	540	CLV_PCSK_KEX2_1	518	520	...RRG...	Y	N
YOL068C_YOL068C_extended	505	540	DOC_USP7_1	534	538	...AFHSC...	N	N
YOL068C_YOL068C_extended	505	540	LIG_FHA_1	524	530	...KYTAAIA...	Y	N
YOL068C_YOL068C_extended	505	540	MOD_PKA_1	518	524	...RRGSKNK...	Y	N
YOL068C_YOL068C_extended	505	540	MOD_PKA_2	518	524	...RRGSKNK...	Y	N
YOL068C_YOL068C_extended	505	540	TRG_NLS_Bipartite_1	495	517	...KKQPRKKQQXIPKKKKKKKRRKH...	Y	N
YOL068C_YOL068C_extended	505	540	TRG_NLS_Bipartite_1	499	519	...RKKQQXIPKKKKKKKRRKHRR...	Y	N
YOL068C_YOL068C_extended	505	540	TRG_NLS_MonoCore_2	506	511	...PKKKKK...	Y	N
YOL068C_YOL068C_extended	505	540	TRG_NLS_MonoCore_2	507	512	...KKKKKK...	Y	N
YOL068C_YOL068C_extended	505	540	TRG_NLS_MonoCore_2	508	513	...KKKKKK...	Y	N
YOL068C_YOL068C_extended	505	540	TRG_NLS_MonoCore_2	509	514	...KKKKKR...	Y	N
YOL068C_YOL068C_extended	505	540	TRG_NLS_MonoCore_2	510	515	...KKKKRR...	Y	N
YOL068C_YOL068C_extended	505	540	TRG_NLS_MonoCore_2	511	516	...KKKRRK...	Y	N
YOL068C_YOL068C_extended	505	540	TRG_NLS_MonoCore_2	512	517	...KKRRKH...	Y	N
YOL068C_YOL068C_extended	505	540	TRG_NLS_MonoExtC_3	506	511	...PKKKKK...	Y	N
YOL068C_YOL068C_extended	505	540	TRG_NLS_MonoExtC_3	507	512	...KKKKKK...	Y	N
YOL068C_YOL068C_extended	505	540	TRG_NLS_MonoExtC_3	508	513	...KKKKKK...	Y	N
YOL068C_YOL068C_extended	505	540	TRG_NLS_MonoExtC_3	509	514	...KKKKKR...	Y	N
YOL068C_YOL068C_extended	505	540	TRG_NLS_MonoExtC_3	510	515	...KKKKRR...	Y	N
YOL068C_YOL068C_extended	505	540	TRG_NLS_MonoExtC_3	511	516	...KKKRRK...	Y	N
YOL068C_YOL068C_extended	505	540	TRG_NLS_MonoExtC_3	514	519	...RRKHRR...	Y	N
YOL068C_YOL068C_extended	505	540	TRG_NLS_MonoExtN_4	506	513	...PKKKKKKK...	Y	N
YOL068C_YOL068C_extended	505	540	TRG_NLS_MonoExtN_4	507	514	...KKKKKKKR...	Y	N
YOL068C_YOL068C_extended	505	540	TRG_NLS_MonoExtN_4	508	515	...KKKKKKRR...	Y	N
YOL068C_YOL068C_extended	505	540	TRG_NLS_MonoExtN_4	509	516	...KKKKKRRK...	Y	N
YOL068C_YOL068C_extended	505	540	TRG_NLS_MonoExtN_4	510	517	...KKKKRRKH...	Y	N
YOL068C_YOL068C_extended	505	540	TRG_NLS_MonoExtN_4	512	519	...KKRRKHRR...	Y	N
YOL109W_YOL109W_extended	115	130	DOC_AGCK_PIF_3	127	130	...FFFF...	N	N
YOL109W_YOL109W_extended	115	130	LIG_BRCT_BRCA1_1	124	128	...RSFFF...	N	N
YOL109W_YOL109W_extended	115	130	LIG_PDZ_Class_2	125	130	...SFFFFF...	N	N
YOL109W_YOL109W_extended	115	130	MOD_NEK2_1	112	117	...FNXSHL...	N	Y
YOL109W_YOL109W_extended	115	130	MOD_NEK2_1	120	125	...LHFTRS...	N	N
YOL109W_YOL109W_extended	115	130	MOD_NEK2_1	122	127	...FTRSFF...	N	N
YOL109W_YOL109W_extended	115	130	MOD_N-GLC_1	112	117	...FNXSHL...	N	Y
YOL128C_YOL128C_extended	377	407	LIG_FHA_1	379	385	...ILTSFLH...	N	N
YOL128C_YOL128C_extended	377	407	LIG_SUMO_SBM_1	377	382	...LLILTS...	N	N
YOL128C_YOL128C_extended	377	407	MOD_CK1_1	389	395	...SYVSFLP...	N	N
YOL128C_YOL128C_extended	377	407	MOD_GSK3_1	385	392	...HLPSSYVS...	N	N
YOL128C_YOL128C_extended	377	407	MOD_NEK2_1	378	383	...LILTSF...	N	N
YOL128C_YOL128C_extended	377	407	TRG_ENDOCYTIC_2	390	393	...YVSF...	N	N
YOL128C_YOL128C_extended	377	407	TRG_ENDOCYTIC_2	397	400	...YLHF...	N	N
YOL139C_YOL139C_extended	215	220	LIG_BRCT_BRCA1_1	215	219	...DSLNF...	Y	N
YOL139C_YOL139C_extended	215	220	LIG_FHA_2	210	216	...SITLXDS...	Y	N
YOL139C_YOL139C_extended	215	220	MOD_GSK3_1	209	216	...PSITLXDS...	Y	N
YOL139C_YOL139C_extended	215	220	MOD_GSK3_1	213	220	...LXDSLNFS...	Y	N
YOL139C_YOL139C_extended	215	220	MOD_NEK2_1	213	218	...LXDSLN...	Y	N
YOL143C_YOL143C_extended	171	185	DOC_USP7_1	173	177	...AEKSI...	N	N
YOL143C_YOL143C_extended	171	185	LIG_PDZ_Class_2	180	185	...MYIYSL...	N	N
YOL143C_YOL143C_extended	171	185	MOD_GSK3_1	169	176	...FXISAEKS...	N	N
YOL143C_YOL143C_extended	171	185	MOD_PLK	173	179	...AEKSILY...	N	N
YOL143C_YOL143C_extended	171	185	TRG_ENDOCYTIC_2	179	182	...YMYI...	N	N
YOR061W_YOR061W_extended	341	369	DOC_PP1	346	353	...LSKAILFP...	N	N
YOR061W_YOR061W_extended	341	369	DOC_PP2B_1	353	359	...PPLISIY...	N	N
YOR061W_YOR061W_extended	341	369	LIG_PDZ_Class_2	364	369	...FSFFVA...	N	N
YOR061W_YOR061W_extended	341	369	MOD_NEK2_2	354	359	...PLISIY...	N	N
YOR061W_YOR061W_extended	341	369	MOD_N-GLC_1	342	347	...DNNTLS...	N	N
YOR063W_YOR063W_extended	389	399	DOC_MAPK_1	384	392	...KKDLXEVLL...	N	N
YOR063W_YOR063W_extended	389	399	LIG_SUMO_SBM_1	390	393	...VLLE...	N	N
YOR063W_YOR063W_extended	389	399	LIG_SUMO_SBM_2	389	392	...EVLL...	N	N
YOR063W_YOR063W_extended	389	399	MOD_N-GLC_1	393	398	...ENKSFF...	N	N
YOR094W_YOR094W_extended	185	222	CLV_PCSK_KEX2_1	210	212	...KRK...	N	N
YOR094W_YOR094W_extended	185	222	DOC_CKS1_1	193	198	...LHTPIV...	N	N
YOR094W_YOR094W_extended	185	222	DOC_CYCLIN_1	211	214	...RKLL...	N	N
YOR094W_YOR094W_extended	185	222	DOC_MAPK_1	182	190	...KKXTLHLLV...	N	N
YOR094W_YOR094W_extended	185	222	DOC_WW_Pin1_4	192	197	...NLHTPI...	N	N
YOR094W_YOR094W_extended	185	222	LIG_FHA_1	183	189	...KXTLHLL...	N	N
YOR094W_YOR094W_extended	185	222	LIG_FHA_1	193	199	...LHTPIVH...	N	N
YOR094W_YOR094W_extended	185	222	LIG_SUMO_SBM_2	185	189	...TLHLL...	N	N
YOR094W_YOR094W_extended	185	222	MOD_NEK2_1	204	209	...LDCTLL...	N	N
YOR094W_YOR094W_extended	185	222	MOD_PKA_1	182	188	...KKXTLHL...	N	N
YOR094W_YOR094W_extended	185	222	MOD_PLK	204	210	...LDCTLLK...	N	N
YOR094W_YOR094W_extended	185	222	MOD_ProDKin_1	192	198	...NLHTPIV...	N	N
YOR094W_YOR094W_extended	185	222	TRG_NLS_MonoExtC_3	209	215	...LKRKLLE...	N	N
YOR167C_YOR167C_extended	69	102	DOC_MAPK_1	64	74	...RRLRXEAYLQI...	N	N
YOR167C_YOR167C_extended	69	102	LIG_FHA_1	78	84	...SYTKSIL...	N	N
YOR167C_YOR167C_extended	69	102	LIG_PDZ_Class_1	97	102	...LNSTSL...	N	N
YOR167C_YOR167C_extended	69	102	LIG_SUMO_SBM_2	82	86	...SILYI...	N	N
YOR167C_YOR167C_extended	69	102	MOD_CK1_1	96	102	...SLNSTSL...	N	N
YOR167C_YOR167C_extended	69	102	MOD_GSK3_1	75	82	...EGCSYTKS...	N	N
YOR167C_YOR167C_extended	69	102	MOD_GSK3_1	92	99	...LYMSSLNS...	N	N
YOR167C_YOR167C_extended	69	102	MOD_GSK3_1	93	100	...YMSSLNST...	N	N
YOR167C_YOR167C_extended	69	102	MOD_NEK2_1	92	97	...LYMSSL...	N	N
YOR167C_YOR167C_extended	69	102	MOD_NEK2_1	97	102	...LNSTSL...	N	N
YOR167C_YOR167C_extended	69	102	MOD_N-GLC_1	97	102	...LNSTSL...	N	N
YOR167C_YOR167C_extended	69	102	TRG_ENDOCYTIC_2	71	74	...YLQI...	N	N
YOR182C_YOR182C_extended	65	85	DOC_CYCLIN_1	68	72	...KILYF...	N	N
YOR182C_YOR182C_extended	65	85	DOC_PP1	66	73	...LSKILYFY...	N	N
YOR182C_YOR182C_extended	65	85	LIG_FHA_1	74	80	...CSTCVIK...	N	N
YOR182C_YOR182C_extended	65	85	MOD_NEK2_1	72	77	...FYCSTC...	N	N
YOR182C_YOR182C_extended	65	85	TRG_ER_diLys_1	80	85	...KQKYYN...	N	N
YOR210W_YOR210W_extended	72	121	DOC_MAPK_1	68	74	...KRDXVFL...	N	N
YOR210W_YOR210W_extended	72	121	DOC_MAPK_1	89	98	...KKKMRAVMNI...	N	N
YOR210W_YOR210W_extended	72	121	LIG_FHA_1	98	104	...IETITIY...	N	N
YOR210W_YOR210W_extended	72	121	LIG_FHA_2	105	111	...SHTLKEL...	N	N
YOR210W_YOR210W_extended	72	121	MOD_CK2_1	104	110	...YSHTLKE...	N	N
YOR210W_YOR210W_extended	72	121	MOD_NEK2_1	81	86	...LFFSLM...	N	N
YOR210W_YOR210W_extended	72	121	MOD_NEK2_2	104	109	...YSHTLK...	N	N
YOR210W_YOR210W_extended	72	121	TRG_NLS_MonoExtN_4	89	94	...KKKMRA...	N	N
YOR295W_YOR295W_extended	230	239	MOD_NEK2_1	234	239	...MKISRR...	N	Y
YOR298C-A_YOR298C-A_extended	153	172	DEG_APCC_DBOX_1	152	160	...XRGLLSFVP...	N	Y
YOR298C-A_YOR298C-A_extended	153	172	DOC_CYCLIN_1	153	156	...RGLL...	N	Y
YOR298C-A_YOR298C-A_extended	153	172	DOC_MAPK_1	149	158	...KKKXRGLLSF...	Y	Y
YOR298C-A_YOR298C-A_extended	153	172	MOD_GSK3_1	160	167	...PFFSHCMS...	N	Y
YOR298C-A_YOR298C-A_extended	153	172	MOD_GSK3_1	165	172	...CMSSMKHS...	Y	Y
YOR298C-A_YOR298C-A_extended	153	172	MOD_NEK2_2	165	170	...CMSSMK...	Y	Y
YOR298C-A_YOR298C-A_extended	153	172	TRG_NLS_MonoExtC_3	148	153	...PKKKXR...	Y	N
YOR298C-A_YOR298C-A_extended	153	172	TRG_NLS_MonoExtN_4	148	154	...PKKKXRG...	Y	Y
YOR310C_YOR310C_extended	513	520	DOC_MAPK_1	507	518	...KKEKKXGCILHF...	Y	Y
YOR335C_YOR335C_extended	960	978	CLV_PCSK_KEX2_1	964	966	...KRK...	N	N
YOR335C_YOR335C_extended	960	978	MOD_CK2_1	954	960	...EKLSIXE...	N	N
YOR335C_YOR335C_extended	960	978	MOD_NEK2_1	968	973	...MHRSSF...	N	N
YOR335C_YOR335C_extended	960	978	MOD_PKA_2	969	975	...HRSSFCL...	N	N
YOR335C_YOR335C_extended	960	978	TRG_NES_CRM1_1	946	960	...DDLESLFKEKLSIXE...	N	N
YOR335C_YOR335C_extended	960	978	TRG_NLS_MonoExtN_4	962	968	...KIKRKIM...	N	N
YPL028W_YPL028W_extended	400	406	LIG_BRCT_BRCA1_1	401	405	...RSAIF...	N	N
YPL028W_YPL028W_extended	400	406	MOD_GSK3_1	399	406	...XLRSAIFS...	N	N
YPL061W_YPL061W_extended	502	517	LIG_PDZ_Class_1	512	517	...TQNTFI...	N	N
YPL061W_YPL061W_extended	502	517	MOD_NEK2_1	500	505	...LXCTNL...	N	N
YPL061W_YPL061W_extended	502	517	MOD_PIKK_1	509	515	...PSYTQNT...	N	N
YPL094C_YPL094C_extended	276	285	LIG_FHA_1	274	280	...NXTSIIL...	N	N
YPL094C_YPL094C_extended	276	285	LIG_PDZ_Class_1	280	285	...LYSSTV...	N	N
YPL094C_YPL094C_extended	276	285	LIG_SUMO_SBM_2	276	280	...TSIIL...	N	N
YPL094C_YPL094C_extended	276	285	MOD_NEK2_1	280	285	...LYSSTV...	N	N
YPL094C_YPL094C_extended	276	285	MOD_N-GLC_1	273	278	...QNXTSI...	N	N
YPL127C_YPL127C_extended	260	288	LIG_BRCT_BRCA1_1	274	278	...LSNLF...	N	N
YPL127C_YPL127C_extended	260	288	LIG_FHA_1	256	262	...LSTXKVN...	N	N
YPL127C_YPL127C_extended	260	288	LIG_SUMO_SBM_1	271	275	...IAILS...	N	N
YPL127C_YPL127C_extended	260	288	MOD_GSK3_1	272	279	...AILSNLFS...	N	N
YPL127C_YPL127C_extended	260	288	MOD_PKA_2	265	271	...TRMSMVI...	N	N
YPL154C_YPL154C_extended	407	426	DOC_PP1	412	419	...LLRPILFC...	N	N
YPL154C_YPL154C_extended	407	426	LIG_Actin_WH2_2	398	416	...AVGLAKAIXAKLFLLLRPI...	N	N
YPL170W_YPL170W_extended	154	194	LIG_Actin_WH2_2	177	192	...DDDICIHIHIYILKKS...	N	N
YPL170W_YPL170W_extended	154	194	LIG_PDZ_Class_1	189	194	...LKKSSI...	N	N
YPL170W_YPL170W_extended	154	194	MOD_NEK2_1	189	194	...LKKSSI...	N	N
YPL170W_YPL170W_extended	154	194	MOD_PKA_2	153	159	...XRLSSAH...	N	N
YPL170W_YPL170W_extended	154	194	TRG_ENDOCYTIC_2	160	163	...YLLI...	N	N
YPL170W_YPL170W_extended	154	194	TRG_ER_diLys_1	190	194	...KKSSI...	N	N
YPL170W_YPL170W_extended	154	194	TRG_PTS1	191	194	...KSSI...	N	N
YPL224C_YPL224C_extended	486	520	LIG_PDZ_Class_2	515	520	...MYIYIC...	N	N
YPL224C_YPL224C_extended	486	520	TRG_ENDOCYTIC_2	514	517	...YMYI...	N	N
YPL224C_YPL224C_extended	486	520	TRG_ENDOCYTIC_2	516	519	...YIYI...	N	N
YPL234C_YPL234C_extended	166	192	DOC_WW_Pin1_4	184	189	...HAPTPF...	N	N
YPL234C_YPL234C_extended	166	192	LIG_14-3-3_3	184	189	...HAPTPF...	N	N
YPL234C_YPL234C_extended	166	192	LIG_FHA_1	185	191	...APTPFIY...	N	N
YPL234C_YPL234C_extended	166	192	LIG_PDZ_Class_2	187	192	...TPFIYV...	N	N
YPL234C_YPL234C_extended	166	192	MOD_PKA_2	160	166	...TRGSEXV...	N	N
YPL234C_YPL234C_extended	166	192	MOD_ProDKin_1	184	190	...HAPTPFI...	N	N
YPL234C_YPL234C_extended	166	192	TRG_NLS_MonoExtN_4	167	174	...KSLKKKNN...	N	N
YPL237W_YPL237W_extended	287	292	LIG_PDZ_Class_2	287	292	...CWCFTC...	N	N
YPR028W_YPR028W_extended	182	211	DOC_PP1	189	195	...QIKLSFL...	N	N
YPR028W_YPR028W_extended	182	211	LIG_BRCT_BRCA1_1	192	196	...LSFLF...	N	N
YPR028W_YPR028W_extended	182	211	LIG_LYPXL_L_2	186	195	...LYPQIKLSFL...	N	N
YPR028W_YPR028W_extended	182	211	LIG_LYPXL_S_1	186	190	...LYPQI...	N	N
YPR028W_YPR028W_extended	182	211	LIG_SUMO_SBM_2	197	201	...SLLSI...	N	N
YPR028W_YPR028W_extended	182	211	LIG_SUMO_SBM_2	200	203	...SILL...	N	N
YPR028W_YPR028W_extended	182	211	MOD_CK1_1	197	203	...SLLSILL...	N	N
YPR028W_YPR028W_extended	182	211	MOD_GSK3_1	190	197	...IKLSFLFS...	N	N
YPR028W_YPR028W_extended	182	211	MOD_NEK2_1	194	199	...FLFSLL...	N	N
YPR028W_YPR028W_extended	182	211	TRG_ENDOCYTIC_2	187	190	...YPQI...	N	N
YPR028W_YPR028W_extended	182	211	TRG_ENDOCYTIC_2	206	209	...YKYI...	N	N
YPR062W_YPR062W_extended	160	185	LIG_FHA_1	165	171	...VFTYLIL...	N	N
YPR062W_YPR062W_extended	160	185	LIG_FHA_2	175	181	...AYTTRED...	N	N
YPR062W_YPR062W_extended	160	185	LIG_FHA_2	176	182	...YTTREDL...	N	N
YPR062W_YPR062W_extended	160	185	MOD_CK2_1	174	180	...CAYTTRE...	N	N
YPR062W_YPR062W_extended	160	185	MOD_PIKK_1	158	164	...EXSTQHA...	N	N
YPR062W_YPR062W_extended	160	185	TRG_ENDOCYTIC_2	168	171	...YLIL...	N	N
YPR110C_YPR110C_extended	337	341	MOD_PIKK_1	331	337	...CPITQXS...	N	N
