# Supplementary material for: Computational analysis of translational readthrough proteins in Drosophila and yeast reveals parallels to alternative splicing
Source: Sci Rep. 2016 Aug 26;6:32142. doi: 10.1038/srep32142 (PMC4999894; doi:10.1038/srep32142)
Supplement: Supplementary Dataset 5 [file srep32142-s6.xls]

## Sheet: Sheet1
Table S5 Enriched GO terms for D. melanogaster readthrough candidates:
GO term	Description	P-value	FDR q-value	Enrichment (N, B, n, b)
Cellular processes
GO:0065007	biological regulation	1.35E-7	4.51E-4	1.17 (922,425,503,271)
GO:0050789	regulation of biological process	2.35E-7	3.94E-4	1.17 (922,403,503,258)
GO:0050794	regulation of cellular process	4.8E-7	5.36E-4	1.18 (922,378,503,243)
GO:0060255	regulation of macromolecule metabolic process	2.36E-6	1.98E-3	1.26 (922,202,503,139)
GO:0010556	regulation of macromolecule biosynthetic process	9.62E-6	6.45E-3	1.31 (922,134,503,96)
GO:2000112	regulation of cellular macromolecule biosynthetic process	9.62E-6	5.38E-3	1.31 (922,134,503,96)
GO:0010468	regulation of gene expression	1.83E-5	8.77E-3	1.29 (922,145,503,102)
GO:0031323	regulation of cellular metabolic process	1.89E-5	7.92E-3	1.23 (922,205,503,138)
GO:0080090	regulation of primary metabolic process	2.21E-5	8.24E-3	1.23 (922,202,503,136)
GO:0003006	developmental process involved in reproduction	4.02E-5	1.35E-2	1.37 (922,87,503,65)
GO:0009889	regulation of biosynthetic process	4.69E-5	1.43E-2	1.28 (922,142,503,99)
GO:0031326	regulation of cellular biosynthetic process	4.69E-5	1.31E-2	1.28 (922,142,503,99)
GO:0019222	regulation of metabolic process	5.52E-5	1.42E-2	1.20 (922,235,503,154)
GO:0006355	regulation of transcription, DNA-templated	5.97E-5	1.43E-2	1.30 (922,118,503,84)
GO:2001141	regulation of RNA biosynthetic process	5.97E-5	1.33E-2	1.30 (922,118,503,84)
GO:1903506	regulation of nucleic acid-templated transcription	5.97E-5	1.25E-2	1.30 (922,118,503,84)
GO:0048519	negative regulation of biological process	7.51E-5	1.48E-2	1.27 (922,143,503,99)
GO:0009987	cellular process	8.62E-5	1.61E-2	1.09 (922,568,503,338)
GO:0048856	anatomical structure development	1.16E-4	2.04E-2	1.23 (922,174,503,117)
GO:0048523	negative regulation of cellular process	1.48E-4	2.48E-2	1.27 (922,128,503,89)
GO:0032502	developmental process	1.72E-4	2.75E-2	1.15 (922,324,503,203)
GO:0019219	regulation of nucleobase-containing compound metabolic process	1.74E-4	2.66E-2	1.27 (922,130,503,90)
GO:0051171	regulation of nitrogen compound metabolic process	2.11E-4	3.07E-2	1.25 (922,147,503,100)
GO:0051252	regulation of RNA metabolic process	2.27E-4	3.18E-2	1.27 (922,124,503,86)
GO:0009653	anatomical structure morphogenesis	2.42E-4	3.25E-2	1.24 (922,149,503,101)
GO:0044767	single-organism developmental process	4.1E-4	5.29E-2	1.14 (922,311,503,194)
GO:0048522	positive regulation of cellular process	5.96E-4	7.4E-2	1.22 (922,158,503,105)
GO:0006511	ubiquitin-dependent protein catabolic process	7.33E-4	8.77E-2	1.65 (922,20,503,18)
GO:0048468	cell development	8.19E-4	9.47E-2	1.36 (922,62,503,46)
GO:0048869	cellular developmental process	9.52E-4	1.06E-1	1.18 (922,202,503,130)
Molecular functions:
GO:0003676	nucleic acid binding	2.6E-4	2.38E-1	1.22 (922,171,503,114)
Subcellular locations:
GO:0044464	cell part	8.37E-9	4.86E-6	1.13 (922,601,503,369)
GO:0044424	intracellular part	2.71E-8	7.85E-6	1.15 (922,496,503,312)
GO:0043229	intracellular organelle	1.68E-7	3.24E-5	1.21 (922,326,503,215)
GO:0043226	organelle	2.07E-7	3.01E-5	1.21 (922,330,503,217)
GO:0043231	intracellular membrane-bounded organelle	3.41E-7	3.95E-5	1.24 (922,262,503,177)
GO:0005634	nucleus	4.89E-7	4.73E-5	1.30 (922,179,503,127)
GO:0043227	membrane-bounded organelle	5.34E-7	4.42E-5	1.23 (922,263,503,177)
