# Supplementary material for: Computational analysis of translational readthrough proteins in Drosophila and yeast reveals parallels to alternative splicing
Source: Sci Rep. 2016 Aug 26;6:32142. doi: 10.1038/srep32142 (PMC4999894; doi:10.1038/srep32142)
Supplement: Supplementary Dataset 6 [file srep32142-s7.xls]

## Sheet: Sheet1
Table S6 Enriched GO terms for S. cerevisiae readthrough candidates:
GO term	Description	P-value	FDR q-value	Enrichment (N, B, n, b)
Cellular processes:
GO:1901566	organonitrogen compound biosynthetic process	2.29E-5	4.05E-2	1.44 (300,59,162,46)
GO:1901564	organonitrogen compound metabolic process	5.53E-5	4.9E-2	1.37 (300,73,162,54)
GO:0043604	amide biosynthetic process	5.71E-5	3.37E-2	1.55 (300,37,162,31)
GO:0006412	translation	9.65E-5	4.27E-2	1.54 (300,36,162,30)
GO:0043043	peptide biosynthetic process	9.65E-5	3.42E-2	1.54 (300,36,162,30)
GO:0043603	cellular amide metabolic process	2.54E-4	7.5E-2	1.48 (300,40,162,32)
GO:0002181	cytoplasmic translation	3.55E-4	8.97E-2	1.62 (300,24,162,21)
GO:0006518	peptide metabolic process	6.54E-4	1.45E-1	1.46 (300,38,162,30)
GO:0044249	cellular biosynthetic process	8.79E-4	1.73E-1	1.23 (300,105,162,70)
Subcellular locations:
GO:0044445	cytosolic part	6.63E-5	2.58E-2	1.65 (300,27,162,24)
GO:0044444	cytoplasmic part	2.87E-4	5.59E-2	1.17 (300,170,162,107)
GO:0032991	macromolecular complex	4.08E-4	5.3E-2	1.23 (300,114,162,76)
GO:0005737	cytoplasm	6.48E-4	6.31E-2	1.19 (300,142,162,91)
GO:0005840	ribosome	6.86E-4	5.34E-2	1.57 (300,26,162,22)
