# Supplementary material for: Computational analysis of translational readthrough proteins in Drosophila and yeast reveals parallels to alternative splicing
Source: Sci Rep. 2016 Aug 26;6:32142. doi: 10.1038/srep32142 (PMC4999894; doi:10.1038/srep32142)
Supplement: Supplementary Dataset 7 [file srep32142-s8.xls]

## Sheet: Sheet1
Table S9 Detected low probability (<1E-03) ELMs in the extension regions of validated eukaryotic TR proteins
Species	Protein (EX stands for extended)	Extension start	Extension end	ELM name	ELM start	ELM end	Motif sequene in protein	Overlaps disorder (Yes/No)	Overlaps Anchor site (Yes/No)	Motif probability
S. cerevisiae	EX_YNL269W_BSC4	133	238	TRG_NLS_MonoCore_2	213	218	...WKKKRL...	N	N	0.000234485
S. cerevisiae	EX_IMP3	185	263	DEG_APCC_DBOX_1	255	263	...HRRHLLNMP...	Y	N	0.000767697
S. cerevisiae	EX_IMP3	185	263	TRG_NLS_MonoExtC_3	246	251	...NKKNRK...	N	N	0.000725182
S. cerevisiae	EX_PDE2	528	548	LIG_SH3_4	524	531	...KPQXQEYQ...	N	N	0.000678138
U. maydis	EX_PGK1	417	425	TRG_PTS1	422	425	…VPKL…	N	N	1.51919e-05
U. maydis	EX_ART1	420	426	LIG_PDZ_Class_3	420	425	...LAHERL...	N	N	6.16821e-05
U. maydis	EX_RPE1	313	321	TRG_PTS1	317	320	...PAKL...	Y	N	1.51919e-05
U. maydis	EX_TPI1	250	258	TRG_PTS1	254	257	...SARI...	N	N	1.51919e-05
A. nidulans	EX_GAPDH	337	350	LIG_PDZ_Class_1	345	350	…ARSSSL…	Y	N	7.25453e-05
D. melanogaster	EX_HDC	651	1079	LIG_MYND_1	901	905	...PSLSP...	Y	N	0.000649937
D. melanogaster	EX_HDC	651	1079	LIG_NRBOX	828	834	...GLEGLLL...	Y	Y	0.000262765
D. melanogaster	EX_HDC	651	1079	LIG_SH2_GRB2	1076	1079	...YLNM...	N	N	0.000478687
D. melanogaster	EX_HDC	651	1079	LIG_SH2_STAT3	799	802	...YQQQ...	Y	Y	0.000797496
D. melanogaster	EX_HDC	651	1079	TRG_NES_CRM1_1	1000	1014	...DIFTDLLCNLSISQD...	Y	Y	0.000762614
D. melanogaster	EX_OAF	334	486	DEG_APCC_DBOX_1	334	342	...RRGELQLMQ...	Y	N	0.000767697
D. melanogaster	EX_OAF	334	486	DEG_SCF_FBW7_1	461	467	...PPTPSTS...	Y	N	0.000713833
D. melanogaster	EX_OAF	334	486	DOC_AGCK_PIF_1	412	417	...FTLWSF...	Y	Y	3.84269e-06
D. melanogaster	EX_OAF	334	486	LIG_NRBOX	398	404	...KLHQLLL...	Y	Y	0.000262765
D. melanogaster	EX_OAF	334	486	LIG_SH3_4	434	441	...KPSRQQKQ...	Y	Y	0.000678138
D. melanogaster	EX_OAF	334	486	MOD_PKB_1	347	355	...RRRNGSEFG...	Y	N	0.000603409
D. melanogaster	EX_KELCH	691	1005	DEG_SCF_FBW7_2	923	930	...ICLTPERE...	Y	N	0.000388223
D. melanogaster	EX_KELCH	691	1005	LIG_Actin_WH2_2	958	974	...IHVSMFWVMESEELKGT...	N	N	0.000660305
D. melanogaster	EX_KELCH	691	1005	LIG_OCRL_FandH_1	954	966	...EFRSIHVSMFWVM...	N	N	9.77241e-06
D. melanogaster	EX_KELCH	691	1005	LIG_PDZ_Class_3	1000	1005	...EPWDTF...	Y	N	6.16821e-05
D. melanogaster	EX_KELCH	691	1005	LIG_PTB_Apo_2	846	853	...NYRNDLYD...	Y	Y	0.000310821
D. melanogaster	EX_KELCH	691	1005	LIG_PTB_Phospho_1	846	852	...NYRNDLY...	Y	Y	0.000135241
D. melanogaster	EX_KELCH	691	1005	LIG_SH2_GRB2	729	732	...YGNL...	Y	Y	0.000478687
D. melanogaster	EX_KELCH	691	1005	LIG_SH2_GRB2	758	761	...YENI...	Y	Y	0.000478687
D. melanogaster	EX_KELCH	691	1005	LIG_SH2_GRB2	847	850	...YRND...	Y	Y	0.000478687
D. melanogaster	EX_KELCH	691	1005	LIG_SH2_SRC	758	761	...YENI...	Y	Y	0.000872937
D. melanogaster	EX_KELCH	691	1005	LIG_SH2_SRC	762	765	...YAPI...	Y	Y	0.000872937
D. melanogaster	EX_KELCH	691	1005	TRG_AP2beta_CARGO_1	891	901	...EAVFVVLHFIR...	N	Y	1.81693e-05
D. melanogaster	EX_SYN	539	981	DEG_SCF_TRCP1_1	954	960	...DSGSMSS...	Y	N	0.000126395
D. melanogaster	EX_SYN	539	981	LIG_EH_1	650	654	...VNPFD...	Y	Y	5.86028e-05
D. melanogaster	EX_SYN	539	981	LIG_PTB_Apo_2	880	887	...SYGNGKYT...	Y	N	0.000310821
D. melanogaster	EX_SYN	539	981	LIG_PTB_Apo_2	943	950	...SIQNAAFS...	N	Y	0.000310821
D. melanogaster	EX_SYN	539	981	LIG_PTB_Phospho_1	880	886	...SYGNGKY...	Y	N	0.000135241
D. melanogaster	EX_SYN	539	981	LIG_SH2_GRB2	720	723	...YRNS...	Y	Y	0.000478687
D. melanogaster	EX_SYN	539	981	LIG_SH2_GRB2	735	738	...YGNY...	Y	Y	0.000478687
D. melanogaster	EX_SYN	539	981	LIG_SH2_GRB2	881	884	...YGNG...	Y	N	0.000478687
D. melanogaster	EX_SYN	539	981	LIG_SH2_SRC	638	641	...YQPV...	Y	Y	0.000872937
D. melanogaster	EX_SYN	539	981	LIG_SH2_STAT3	644	647	...YEQQ...	Y	Y	0.000797496
D. melanogaster	EX_SYN	539	981	MOD_LATS_1	964	970	...HTKRWSA...	Y	N	0.000477646
D. melanogaster	EX_SYN	539	981	MOD_PKB_1	545	553	...RGRTASETS...	Y	N	0.000603409
D. melanogaster	EX_SYN	539	981	TRG_Cilium_RVxP_2	649	653	...RVNPF...	Y	Y	0.000273136
D. melanogaster	EX_SYN	539	981	TRG_NLS_Bipartite_1	527	548	...RKTFAGIFGDMXEIANKKRGRT...	Y	Y	0.000258797
D. melanogaster	EX_SYN	539	981	TRG_NLS_MonoExtC_3	542	547	...NKKRGR...	Y	Y	0.000725182
D. melanogaster	EX_SXL	368	722	LIG_SH2_GRB2	533	536	...YSNG...	Y	Y	0.000478687
D. melanogaster	EX_SXL	368	722	LIG_SH2_GRB2	595	598	...YTNS...	Y	N	0.000478687
D. melanogaster	EX_SXL	368	722	LIG_SH2_STAT3	407	410	...YHQQ...	Y	Y	0.000797496
D. melanogaster	EX_SXL	368	722	LIG_SH2_STAT3	411	414	...YHQQ...	Y	Y	0.000797496
O. cuniculus	EX_HBB1	148	170	-	-	-	-	-	-	-
H. sapiens	EX_L-MPZ	250	311	LIG_MYND_1	283	287	...PELRP...	Y	N	0.000649937
H. sapiens	EX_MAPK10	466	479	LIG_PTB_Apo_2	469	476	...CLRNPAFF...	N	Y	0.000310821
H. sapiens	EX_AQP4	325	353	LIG_PDZ_Class_3	347	352	...KETDLL...	N	Y	6.16821e-05
H. sapiens	EX_VEGFA	233	254	-	-	-	-	-	-	-
H. sapiens	EX_CACNA2D4	1138	1142	-	-	-	-	-	-	-
H. sapiens	EX_SYTL2	936	987	LIG_PDZ_Class_2	981	986	...NLHVLL...	N	N	7.88852e-05
H. sapiens	EX_SYTL2	936	987	MOD_LATS_1	970	976	...HLRNTTQ...	N	N	0.000477646
H. sapiens	EX_MDH1	336	354	TRG_PTS1	350	353	...KCRL...	N	N	1.51919e-05
H. sapiens	EX_LDHB	336	342	LIG_PDZ_Class_1	336	341	...LVSSRL...	N	N	7.25453e-05
H. sapiens	EX_LDHB	336	342	TRG_PTS1	338	341	...SSRL...	N	N	1.51919e-05
H. sapiens	EX_EDEM3	934	963	TRG_NLS_MonoExtC_3	943	948	...LKRKGK...	Y	Y	0.000725182
H. sapiens	EX_AGO1	859	892	LIG_14-3-3_1	869	874	...RKLSKP...	Y	N	0.000807719
H. sapiens	EX_MTCH2	305	315	LIG_PDZ_Class_1	309	314	...GTVTFL...	N	N	7.25453e-05
H. sapiens	EX_OPRK1	382	410	LIG_PDZ_Class_1	404	409	...QITTAV...	N	N	7.25453e-05
H. sapiens	EX_OPRL1	372	400	DEG_SCF_FBW7_2	386	392	...PSTPNTE...	Y	N	0.000388223
H. sapiens	EX_OPRL1	372	400	LIG_PDZ_Class_1	394	399	...TQVTAL...	Y	N	7.25453e-05
